# Supplementary material for: HER2 heterogeneity and treatment response–associated profiles in HER2-positive breast cancer in the NCT02326974 clinical trial
Source: J Clin Invest. 2024 Feb 1;134(7):e176454. doi: 10.1172/JCI176454 (PMC10977978; doi:10.1172/JCI176454)
Supplement: Supplemental table 1 [file jci-134-176454-s203.xlsx]

## Sheet: All 285 Samples
Sample ID	Patient ID	HER2_Heterogeneity	pCR	Treatment_Group	HR	RCB_Categories	ERBB2_FISH_Amp%	HER2_IHC
100_Residual_Disease	100	No	No	Post	NE	2	96.67	2+
100_site1_core2	100	No	No	Pre	Positive	2	94.9667	3+
100_site2_core1	100	No	No	Pre	Positive	2	97.3	3+
101_site1_core2	101	No	No	Pre	Negative	2	64.9667	2+
101_site2_core1	101	No	No	Pre	Negative	2	82	3+
102_Residual_Disease	102	No	No	Post	NE	1	83.77	2+
102_site1_core1	102	No	No	Pre	Positive	1	92.8667	3+
102_site2_core1	102	No	No	Pre	Positive	1	84.2667	3+
103_Residual_Disease	103	No	No	Post	NE	2	93.52	3+
103_site1_core2	103	No	No	Pre	Positive	2	96.6667	3+
103_site2_core2	103	No	No	Pre	Positive	2	94.9667	3+
104_site1_core2	104	Yes	No	Pre	Negative	2	41.6667	1+
104_site2_core1	104	Yes	No	Pre	Negative	2	33.9	2+
105_site1_core1	105	No	No	Pre	Positive	1	95.3333	3+
105_site2_core2	105	No	No	Pre	Positive	1	96.4	3+
106_site2_core2	106	No	Yes	Pre	Positive	0	99.1	2+
108_site1_core1	108	No	Yes	Pre	Positive	0	95.6667	3+
108_site2_core1	108	No	Yes	Pre	Positive	0	77.5	3+
109_site1_core2	109	No	Yes	Pre	Positive	0	95.7	3+
109_site2_core1	109	No	Yes	Pre	Positive	0	94.3333	3+
110_Residual_Disease	110	No	No	Post	NE	3	93.47	3+
110_site1_core2	110	No	No	Pre	Positive	3	84.4333	3+
110_site2_core2	110	No	No	Pre	Positive	3	91.7	3+
111_site1_core2	111	No	Yes	Pre	Positive	0	97.0667	3+
111_site2_core1	111	No	Yes	Pre	Positive	0	98.7667	3+
113_site1_core2	113	No	Yes	Pre	Positive	0	90.1667	3+
113_site2_core1	113	No	Yes	Pre	Positive	0	87.9667	3+
114_site1_core2	114	No	Yes	Pre	Positive	0	96.7	3+
114_site2_core1	114	No	Yes	Pre	Positive	0	97.4333	3+
115_site1_core1	115	No	No	Pre	Positive	1	95.9	3+
115_site2_core2	115	No	No	Pre	Positive	1	97.05	3+
116_Residual_Disease	116	No	No	Post	NE	2	91.84	1+
116_site1_core2	116	No	No	Pre	Negative	2	98.7	3+
116_site2_core2	116	No	No	Pre	Negative	2	96.9333	3+
117_site1_core2	117	No	Yes	Pre	Positive	0	96.1	3+
117_site2_core2	117	No	Yes	Pre	Positive	0	96.1667	3+
118_site1_core1	118	No	Yes	Pre	Negative	0	99.2667	3+
118_site2_core2	118	No	Yes	Pre	Negative	0	99.5667	3+
119_site2_core2	119	No	Yes	Pre	Positive	0	100	3+
120_site1_core1	120	No	Yes	Pre	Negative	0	99.3333	3+
120_site2_core1	120	No	Yes	Pre	Negative	0	100	3+
121_Residual_Disease	121	No	No	Post	NE	3	70.5	NE
121_site1_core1	121	Yes	No	Pre	Positive	3	43.5333	2+
121_site2_core2	121	Yes	No	Pre	Positive	3	42.3333	1+
122_site1_core2	122	No	No	Pre	Positive	1	100	3+
122_site2_core1	122	No	No	Pre	Positive	1	99.3333	3+
123_Residual_Disease	123	Yes	No	Post	NE	2	63.32	2+
123_site1_core1	123	Yes	No	Pre	Positive	2	93.3333	3+
123_site2_core1	123	Yes	No	Pre	Positive	2	66.6667	3+
124_site1_core2	124	No	Yes	Pre	Positive	0	99.3333	3+
124_site2_core1	124	No	Yes	Pre	Positive	0	87.8	2+
125_Residual_Disease	125	No	No	Post	NE	2	90	1+
125_site1_core1	125	No	No	Pre	Positive	2	98.9667	3+
125_site2_core2	125	No	No	Pre	Positive	2	99.3333	3+
126_Residual_Disease	126	No	No	Post	NE	3	88.82	2+
126_site1_core2	126	No	No	Pre	Negative	3	84	1+
126_site2_core1	126	No	No	Pre	Negative	3	84.6667	2+
127_Residual_Disease	127	No	No	Post	NE	1	96.34	2+
127_site1_core2	127	No	No	Pre	Positive	1	96.9	3+
127_site2_core1	127	No	No	Pre	Positive	1	95.2667	3+
128_site1_core1	128	No	Yes	Pre	Negative	0	97.6333	3+
128_site2_core1	128	No	Yes	Pre	Negative	0	98.9	3+
129_site1_core2	129	No	Yes	Pre	Positive	0	90.8	3+
129_site2_core2	129	No	Yes	Pre	Positive	0	97.5333	3+
130_Residual_Disease	130	Yes	No	Post	NE	1	5	NE
130_site1_core2	130	No	No	Pre	Positive	1	100	3+
130_site2_core2	130	No	No	Pre	Positive	1	100	3+
131_site1_core2	131	No	Yes	Pre	Negative	0	91.8	3+
131_site2_core1	131	No	Yes	Pre	Negative	0	95.7667	3+
133_site1_core1	133	No	Yes	Pre	Positive	0	84.6667	2+
134_Residual_Disease	134	No	No	Post	NE	2	71.51	2+
134_site1_core2	134	No	No	Pre	Negative	2	70	2+
134_site2_core2	134	No	No	Pre	Negative	2	84	2+
136_Residual_Disease	136	No	No	Post	NE	2	86.69	2+
136_site1_core2	136	No	No	Pre	Positive	2	93.3333	2+
136_site2_core2	136	No	No	Pre	Positive	2	96.6667	2+
137_site2_core2	137	No	Yes	Pre	Negative	0	80.1	3+
138_site1_core2	138	No	Yes	Pre	Positive	0	96	2+
138_site2_core1	138	No	Yes	Pre	Positive	0	97.3333	2+
139_site1_core2	139	No	No	Pre	Positive	1	97.3333	2+
139_site2_core1	139	No	No	Pre	Positive	1	98	2+
141_site1_core2	141	No	Yes	Pre	Negative	0	88	1+
141_site2_core2	141	No	Yes	Pre	Negative	0	80	0
142_Residual_Disease	142	Yes	No	Post	NE	3	19.0667	NE
142_site1_core1	142	Yes	No	Pre	Positive	3	2	1+
142_site2_core1	142	Yes	No	Pre	Positive	3	3.33333	1+
143_Residual_Disease	143	No	No	Post	NE	2	65	2+
143_site2_core1	143	No	No	Pre	Positive	2	77.3333	1+
144_site1_core2	144	No	Yes	Pre	Negative	0	98.3	3+
144_site2_core1	144	No	Yes	Pre	Negative	0	99.4	3+
145_site1_core2	145	No	Yes	Pre	Positive	0	100	3+
145_site2_core2	145	No	Yes	Pre	Positive	0	100	3+
147_site1_core2	147	No	Yes	Pre	Positive	0	100	3+
147_site2_core1	147	No	Yes	Pre	Positive	0	100	3+
148_site1_core2	148	No	No	Pre	Positive	2	100	3+
148_site2_core2	148	No	No	Pre	Positive	2	100	3+
149_site1_core2	149	No	Yes	Pre	Positive	0	100	3+
149_site2_core2	149	No	Yes	Pre	Positive	0	100	3+
150_site1_core2	150	No	Yes	Pre	Negative	0	91.3333	3+
150_site2_core2	150	No	Yes	Pre	Negative	0	87.3333	3+
151_site1_core2	151	No	Yes	Pre	Positive	0	98	2+
151_site2_core2	151	No	Yes	Pre	Positive	0	96	2+
153_Residual_Disease	153	Yes	No	Post	NE	3	1.72	NE
153_site1_core1	153	Yes	No	Pre	Positive	3	11.3333	1+
153_site2_core2	153	Yes	No	Pre	Positive	3	69.3333	2+
154_site1_core2	154	No	Yes	Pre	Positive	0	99.3333	3+
154_site2_core1	154	No	Yes	Pre	Positive	0	100	3+
155_site1_core2	155	No	Yes	Pre	Positive	0	100	3+
155_site2_core1	155	No	Yes	Pre	Positive	0	97.6667	3+
156_site1_core2	156	No	Yes	Pre	Positive	0	96.4333	3+
156_site2_core2	156	No	Yes	Pre	Positive	0	95.5	3+
157_site1_core2	157	No	Yes	Pre	Negative	0	97.2667	3+
157_site2_core2	157	No	Yes	Pre	Negative	0	100	3+
158_Residual_Disease	158	No	No	Post	NE	3	93.17	3+
158_site1_core2	158	No	No	Pre	Positive	3	97.5667	3+
158_site2_core1	158	No	No	Pre	Positive	3	95.3667	3+
159_Residual_Disease	159	No	No	Post	NE	2	96.49	3+
159_site2_core2	159	No	No	Pre	Positive	2	97	3+
160_site1_core1	160	No	Yes	Pre	Positive	0	82.6667	2+
160_site2_core1	160	No	Yes	Pre	Positive	0	85.3333	1+
161_Residual_Disease	161	No	No	Post	NE	1	69.21	1+
161_site1_core2	161	No	No	Pre	Positive	1	89.3667	2+
161_site2_core2	161	No	No	Pre	Positive	1	87.9667	3+
162_Residual_Disease	162	No	No	Post	NE	1	93.52	2+
162_site1_core1	162	No	No	Pre	Positive	1	100	2+
163_site1_core1	163	No	Yes	Pre	Negative	0	94	3+
163_site2_core2	163	No	Yes	Pre	Negative	0	96	3+
164_site1_core2	164	No	Yes	Pre	Negative	0	100	3+
164_site2_core1	164	No	Yes	Pre	Negative	0	97.7333	3+
165_site1_core1	165	No	No	Pre	Positive	1	91.3333	1+
165_site2_core2	165	No	No	Pre	Positive	1	94.6667	1+
21_Residual_Disease	21	No	No	Post	NE	2	94.85	3+
21_site1_core1	21	No	No	Pre	Positive	2	100	3+
21_site1_core2	21	No	No	Pre	Positive	2	100	3+
22_site1_core1	22	No	Yes	Pre	Positive	0	95.1333	3+
22_site2_core1	22	No	Yes	Pre	Positive	0	95.2667	2+
23_site1_core2	23	No	Yes	Pre	Positive	0	88.0667	3+
23_site2_core1	23	No	Yes	Pre	Positive	0	81.3667	3+
24_site1_core1	24	No	Yes	Pre	Negative	0	81.7	3+
24_site2_core1	24	No	Yes	Pre	Negative	0	81.4667	3+
25_site1_core2	25	No	No	Pre	Positive	2	71.2667	3+
25_site2_core2	25	No	No	Pre	Positive	2	66.8667	3+
27_site2_core1	27	No	Yes	Pre	Negative	0	95.4667	3+
28_Residual_Disease	28	No	No	Post	NE	2	83.32	2+
28_site1_core1	28	No	No	Pre	Positive	2	93.2	2+
28_site2_core1	28	No	No	Pre	Positive	2	87.5	2+
29_Residual_Disease	29	No	No	Post	NE	3	90	2+
29_site1_core1	29	No	No	Pre	Positive	3	91.4333	2+
30_site1_core2	30	No	Yes	Pre	Negative	0	89.0333	3+
30_site2_core1	30	No	Yes	Pre	Negative	0	90.5667	3+
31_Residual_Disease	31	Yes	No	Post	NE	2	29.6	1+
31_site1_core1	31	Yes	No	Pre	Negative	2	48.3333	1+
31_site2_core1	31	Yes	No	Pre	Negative	2	65	1+
32_site1_core2	32	No	No	Pre	Positive	3	87.2333	2+
32_site2_core2	32	No	No	Pre	Positive	3	87.6667	2+
33_Residual_Disease	33	No	No	Post	NE	2	93.82	3+
33_site1_core1	33	No	No	Pre	Positive	2	87.3	3+
33_site2_core1	33	No	No	Pre	Positive	2	83.7	3+
34_site1_core2	34	No	Yes	Pre	Positive	0	79.8	3+
34_site2_core2	34	No	Yes	Pre	Positive	0	81.0667	3+
35_site1_core2	35	No	Yes	Pre	Negative	0	81.6667	3+
35_site2_core1	35	No	Yes	Pre	Negative	0	79.2667	3+
36_site1_core1	36	No	Yes	Pre	Positive	0	60.95	2+
36_site2_core1	36	No	Yes	Pre	Positive	0	67.225	2+
37_Residual_Disease	37	No	No	Post	NE	3	96.34	NE
37_site1_core2	37	No	No	Pre	Positive	3	91.6667	2+
37_site2_core2	37	No	No	Pre	Positive	3	89.4333	2+
38_site1_core2	38	Yes	No	Pre	Positive	1	76.6667	2+
38_site2_core1	38	Yes	No	Pre	Positive	1	83.3333	2+
39_site1_core2	39	No	Yes	Pre	Positive	0	84.7667	3+
39_site2_core1	39	No	Yes	Pre	Positive	0	85.7333	3+
40_Residual_Disease	40	Yes	No	Post	NE	3	12.75	NE
40_site1_core1	40	Yes	No	Pre	Positive	3	25	1+
40_site2_core2	40	Yes	No	Pre	Positive	3	11.4667	1+
42_site1_core1	42	No	No	Pre	Negative	2	71.7333	2+
42_site2_core1	42	No	No	Pre	Negative	2	77.8333	2+
43_site1_core2	43	No	Yes	Pre	Positive	0	94.1333	3+
43_site2_core1	43	No	Yes	Pre	Positive	0	93.4	3+
44_site1_core1	44	No	Yes	Pre	Negative	0	89.6	3+
44_site2_core1	44	No	Yes	Pre	Negative	0	97	3+
45_site1_core1	45	No	Yes	Pre	Positive	0	90.8667	3+
45_site2_core1	45	No	Yes	Pre	Positive	0	87.6667	3+
46_Residual_Disease	46	No	No	Post	NE	2	84.9	3+
46_site2_core1	46	No	No	Pre	Positive	2	81.2333	3+
46_site2_core2	46	No	No	Pre	Positive	2	84	3+
47_Residual_Disease	47	No	No	Post	NE	1	95	NE
47_site1_core2	47	No	No	Pre	Positive	1	92.6667	3+
47_site2_core1	47	No	No	Pre	Positive	1	89.7	3+
48_Residual_Disease	48	Yes	No	Post	NE	1	4.5	NE
48_site1_core1	48	No	No	Pre	Positive	1	85.5667	3+
48_site1_core3	48	No	No	Pre	Positive	1	82.2667	3+
49_site1_core1	49	No	Yes	Pre	Positive	0	89.2333	3+
49_site2_core2	49	No	Yes	Pre	Positive	0	90.8667	3+
50_site1_core2	50	No	Yes	Pre	Positive	0	91.6667	3+
50_site2_core2	50	No	Yes	Pre	Positive	0	70	2+
51_site1_core2	51	No	Yes	Pre	Negative	0	86.5333	3+
51_site2_core1	51	No	Yes	Pre	Negative	0	90.2	3+
52_site1_core2	52	Yes	No	Pre	Positive	1	54.0667	2+
52_site2_core2	52	Yes	No	Pre	Positive	1	72.9667	2+
53_site1_core1	53	No	Yes	Pre	Positive	0	92.1667	3+
53_site2_core2	53	No	Yes	Pre	Positive	0	95.5	3+
54_site1_core1	54	No	Yes	Pre	Negative	0	91.3	3+
54_site1_core2	54	No	Yes	Pre	Negative	0	93.6333	3+
55_Residual_Disease	55	No	No	Post	NE	2	94.4	2+
55_site1_core1	55	No	No	Pre	Negative	2	91.5667	3+
55_site2_core2	55	No	No	Pre	Negative	2	92.6	3+
56_site2_core1	56	No	No	Pre	Positive	2	85.3167	3+
57_Residual_Disease	57	No	No	Post	NE	2	95	3+
57_site1_core1	57	No	No	Pre	Positive	2	80.4	3+
57_site2_core2	57	No	No	Pre	Positive	2	76.8333	3+
58_site1_core1	58	No	Yes	Pre	Negative	0	86.2	3+
58_site2_core1	58	No	Yes	Pre	Negative	0	87.4	3+
59_Residual_Disease	59	No	No	Post	NE	1	90.75	2+
59_site1_core2	59	No	No	Pre	Positive	1	88.8	3+
59_site2_core2	59	No	No	Pre	Positive	1	89.1667	3+
60_site2_core1	60	Yes	No	Pre	Negative	3	48.3333	2+
60_site2_core2	60	Yes	No	Pre	Negative	3	40	2+
61_site1_core2	61	No	Yes	Pre	Positive	0	83.7667	3+
61_site2_core2	61	No	Yes	Pre	Positive	0	86.6333	3+
62_Residual_Disease	62	No	No	Post	NE	3	95.35	2+
62_site1_core1	62	No	No	Pre	Positive	3	92.5	2+
62_site2_core2	62	No	No	Pre	Positive	3	94.6333	3+
63_Residual_Disease	63	No	No	Post	NE	2	88.82	3+
63_site1_core1	63	No	No	Pre	Positive	2	93.25	3+
63_site2_core2	63	No	No	Pre	Positive	2	91.2	3+
64_site1_core2	64	No	Yes	Pre	Negative	0	83.7	3+
64_site2_core1	64	No	Yes	Pre	Negative	0	85.7667	3+
65_site1_core1	65	No	No	Pre	Positive	2	79.8	3+
65_site2_core2	65	No	No	Pre	Positive	2	86.6333	3+
66_site1_core2	66	No	Yes	Pre	Negative	0	73.1667	3+
66_site2_core1	66	No	Yes	Pre	Negative	0	70.2	3+
67_site1_core2	67	Yes	No	Pre	Positive	1	65.8333	3+
67_site2_core1	67	Yes	No	Pre	Positive	1	61.6667	2+
68_Residual_Disease	68	No	No	Post	NE	2	70.3	1+
68_site1_core2	68	No	No	Pre	Positive	2	69.9333	3+
68_site2_core1	68	No	No	Pre	Positive	2	92.9667	3+
69_Residual_Disease	69	No	No	Post	NE	2	74.65	NE
69_site1_core2	69	Yes	No	Pre	Positive	2	58.3333	2+
69_site2_core2	69	Yes	No	Pre	Positive	2	63.3333	2+
70_site1_core2	70	Yes	No	Pre	Positive	3	37.5	1+
72_site1_core2	72	No	Yes	Pre	Negative	0	86.0667	3+
72_site2_core1	72	No	Yes	Pre	Negative	0	82.6333	3+
73_site1_core1	73	No	Yes	Pre	Positive	0	96.8333	3+
73_site2_core2	73	No	Yes	Pre	Positive	0	95.7333	3+
74_Residual_Disease	74	No	No	Post	NE	3	85.15	2+
74_site1_core2	74	No	No	Pre	Positive	3	92.2333	2+
74_site2_core2	74	No	No	Pre	Positive	3	89.6333	2+
75_site1_core1	75	No	Yes	Pre	Positive	0	82.9833	3+
80_Residual_Disease	80	No	No	Post	NE	2	93.32	2+
80_site1_core1	80	No	No	Pre	Negative	2	88.5667	3+
80_site2_core2	80	No	No	Pre	Negative	2	80.7	3+
81_site1_core1	81	No	Yes	Pre	Negative	0	76.9333	2+
81_site2_core2	81	No	Yes	Pre	Negative	0	70.6667	2+
82_site1_core1	82	No	Yes	Pre	Positive	0	70.9	2+
82_site2_core2	82	No	Yes	Pre	Positive	0	67.1333	1+
83_site1_core2	83	No	Yes	Pre	Positive	0	74.1	0
83_site2_core1	83	No	Yes	Pre	Positive	0	92.3	1+
84_Residual_Disease	84	No	No	Post	NE	2	93.67	3+
84_site1_core2	84	No	No	Pre	Positive	2	67.6333	3+
84_site2_core1	84	No	No	Pre	Positive	2	74.7667	3+
85_site1_core2	85	No	Yes	Pre	Positive	0	88.6667	3+
86_site1_core1	86	No	Yes	Pre	Negative	0	91.6667	3+
86_site2_core2	86	No	Yes	Pre	Negative	0	87.8333	3+
87_site1_core2	87	No	No	Pre	Positive	2	92.1333	3+
87_site2_core1	87	No	No	Pre	Positive	2	90.4667	3+
89_site1_core2	89	No	Yes	Pre	Positive	0	82.0667	3+
89_site2_core2	89	No	Yes	Pre	Positive	0	78.3	3+
90_Residual_Disease	90	NE	No	Post	NE	2	NE	NE
90_site1_core1	90	No	No	Pre	Positive	2	95.65	2+
91_Residual_Disease	91	No	No	Post	NE	2	80.75	2+
91_site1_core1	91	No	No	Pre	Positive	2	89.1667	3+
91_site2_core2	91	No	No	Pre	Positive	2	80.9333	3+
93_Residual_Disease	93	No	No	Post	NE	2	65.15	2+
93_site1_core1	93	No	No	Pre	Negative	2	74.1667	3+
93_site2_core1	93	No	No	Pre	Negative	2	71.9	3+
94_site1_core2	94	No	No	Pre	Positive	2	70.025	2+
95_site2_core2	95	No	Yes	Pre	Positive	0	92.9	3+
96_site1_core1	96	No	Yes	Pre	Positive	0	91.15	3+
96_site2_core1	96	No	Yes	Pre	Positive	0	96.2	3+
97_site1_core2	97	Yes	No	Pre	Positive	3	50	2+
97_site2_core2	97	Yes	No	Pre	Positive	3	56.6667	2+
98_site1_core1	98	No	Yes	Pre	Positive	0	97.5	3+
98_site2_core1	98	No	Yes	Pre	Positive	0	92.5	3+
99_site1_core1	99	No	No	Pre	Positive	2	90.1667	3+
99_site2_core1	99	No	No	Pre	Positive	2	94.6667	3+
