# Supplementary material for: HER2 heterogeneity and treatment response–associated profiles in HER2-positive breast cancer in the NCT02326974 clinical trial
Source: J Clin Invest. 2024 Feb 1;134(7):e176454. doi: 10.1172/JCI176454 (PMC10977978; doi:10.1172/JCI176454)
Supplement: Supplemental table 2 [file jci-134-176454-s204.xlsx]

## Sheet: HER2 HETnopCR vs pCR
Gene	Log2FoldChange	padj
IGLV2-23	1.94422	5.97042
GABRP	1.81383	14.8729
CTC-455F18.1	1.67746	4.92571
CRABP1	1.34402	11.6294
KRT5	1.32738	11.9308
RP11-513D5.2	1.18966	2.79616
MIR485	1.16005	1.5301
AARD	1.13467	5.28633
RP11-96C23.10	1.09739	1.35962
AC034228.4	1.02545	2.61408
CELSR2	1.00435	11.5985
IGKV1-9	0.99151	1.39706
ZNF703	0.985371	2.66946
LCE1A	0.948107	2.04435
POTEKP	0.947934	2.21464
AC004231.2	0.933306	1.79622
KRT14	0.913914	3.50266
MIR498	0.890015	1.39259
KRT23	0.854544	2.58184
ADRB3	0.851897	2.53905
DDHD2	0.8502	5.8225
PPAPDC1B	0.848636	6.11894
TKT	0.844732	2.97173
RP11-863K10.4	0.842654	3.22851
BAG4	0.840177	5.51293
MYBL1	0.817787	4.25201
RP11-419C23.1	0.812773	1.3249
WHSC1L1	0.809935	4.08201
KRT17	0.799958	2.75301
ASH2L	0.799039	6.24597
RP11-150O12.6	0.777239	2.06477
RP11-863K10.7	0.774912	2.71363
PROSC	0.773323	4.1158
NRBP2	0.768486	4.56436
GPR26	0.734558	3.22815
ERLIN2	0.728604	3.75285
NACA2	0.725032	1.58506
SOX10	0.725019	4.61948
CCDC74A	0.722851	3.47087
MIR875	0.702014	1.02193
LETM2	0.6997	2.98841
LSM1	0.698481	2.74231
MIR30B	0.697714	1.22764
IGLV3-10	0.688674	2.12419
MIR30A	0.686951	1.22764
RP11-150O12.5	0.685672	1.08724
BRF2	0.683151	3.22851
RAD21	0.683014	1.79622
RP11-150O12.3	0.676298	1.04677
DSG3	0.676018	3.5658
MYC	0.67391	1.73159
CTB-147C22.8	0.672751	1.10999
RP11-19E11.1	0.669922	1.31892
ADAM2	0.665767	1.53057
TONSL	0.664241	4.16565
RP11-884K10.7	0.661249	1.10622
BOP1	0.660027	2.68533
RP11-90P5.2	0.654421	1.62867
RBFOX3	0.653553	2.49471
RUNDC3A-AS1	0.65031	1.22764
ADGRA2	0.646786	2.7138
ADAM18	0.645618	1.38051
EIF4EBP1	0.63323	1.54547
STAR	0.633098	2.25078
ARHGAP39	0.629472	3.29245
GOLGA8B	0.624786	1.0056
GOLGA8B.1	0.624786	1.0056
RAB11FIP1	0.623902	2.38853
FAM198A	0.621794	3.20639
DNAH11	0.621784	3.5658
FAM196A	0.618038	5.06292
KCNG1	0.614346	1.59981
CDC42EP4	0.608875	1.4431
TCF24	0.607127	1.5482
DUSP26	0.602812	1.86258
FLNB	0.601122	2.66717
DMKN	0.60025	4.51231
SCRIB	0.592123	2.12199
TM4SF1	0.591842	1.16704
MAGI1	0.588919	5.84332
TPM4	-0.588069	1.09546
ACSF2	-0.588813	2.23857
PTMAP4	-0.590617	1.05613
CBR3-AS1	-0.590921	2.52931
ADAM12	-0.594782	2.19725
GSN-AS1	-0.597823	1.68909
SERPING1	-0.598806	1.05514
HMGN5	-0.600304	1.05288
PHF12	-0.606627	1.22764
RP11-823E8.3	-0.607211	1.14682
HNRNPA3P15	-0.61377	1.0919
ARRDC1-AS1	-0.614939	1.92645
TOX3	-0.614989	2.54122
PRRX1	-0.618943	2.36409
CHAD	-0.619081	1.72208
RP11-597A11.4	-0.620778	1.12884
TAOK1	-0.622289	1.06402
CREB3	-0.633853	1.02901
CCDC152	-0.634345	1.0056
TNKS1BP1	-0.6376	1.7073
ITGA3	-0.638377	1.25301
GOLM1	-0.642942	1.16332
CCDC80	-0.643119	1.9319
ARRDC1	-0.643141	1.27383
ABI3	-0.644429	1.12884
ANP32C	-0.644643	1.56677
SFRP4	-0.645664	1.44868
CALD1	-0.651565	1.218
RP11-597A11.3	-0.654227	1.15064
TCEAL2	-0.655368	1.97213
TSC22D1-AS1	-0.656919	1.31271
SEMA4B	-0.659858	1.89782
HSPE1P6	-0.661371	1.00362
C2orf54	-0.662864	2.0676
LRRC59	-0.667453	1.57792
CALCOCO2	-0.669719	1.14707
MGST1	-0.679537	1.70188
TC2N	-0.681531	1.79622
HOXB-AS3	-0.682412	1.42917
HOXB5	-0.683563	1.14758
PRDX3P2	-0.684557	1.0056
RPL13AP2	-0.68486	1.57792
CWC25	-0.686311	1.26673
PTMAP8	-0.68657	1.05397
RPL10AP1	-0.687207	1.03671
RP4-631H13.6	-0.688297	1.43253
C9orf152	-0.690898	2.80684
COL6A3	-0.694266	1.2637
SERHL2	-0.694483	1.50565
HIST1H2BG	-0.694773	1.05514
SNF8	-0.694929	1.27465
GLYATL2	-0.695117	1.47075
DHCR24	-0.695721	2.50925
TACC1P1	-0.698775	1.09066
RP11-496I2.5	-0.698779	1.10622
TTLL6	-0.700775	1.7073
HOXB2	-0.700906	1.01514
HID1	-0.702358	1.70188
FADS2	-0.708066	2.7138
SLC9A3R1	-0.716326	1.28131
TFAP2B	-0.716741	1.77052
IER3	-0.716858	1.0394
SPDEF	-0.72096	1.218
RP11-1023L17.1	-0.723719	2.22128
MUC6	-0.724369	2.87052
OR4Q3	-0.724554	1.46023
HMGB1P14	-0.725544	1.39773
RP1-117B12.4	-0.726149	1.02022
B4GALNT2	-0.72618	1.42798
HOXB3	-0.72952	1.35467
CTC-232P5.4	-0.732278	1.26265
SRCIN1	-0.734608	1.3249
LUC7L3	-0.735186	1.09066
NFIA	-0.745695	3.38438
GSE1	-0.74746	1.70188
KCNMB2	-0.748796	1.27465
S100A16	-0.751951	1.24652
RP13-225O21.5	-0.752598	1.06442
ARL5C	-0.75269	1.03972
THBS2	-0.767475	1.05588
VCAN	-0.774433	1.99093
CTD-2012K14.4	-0.775376	1.47075
CACNB1	-0.776027	1.42752
MXRA5	-0.776291	1.45141
ARHGAP42P4	-0.780264	1.14682
OR11G1P	-0.795221	1.66396
EMX2OS	-0.798232	1.36925
AC016738.3	-0.799713	1.46881
NUFIP2	-0.800042	1.19556
HOXB6	-0.800619	2.04943
PRAC1	-0.804834	1.09377
GOLGA6L3	-0.808132	2.29925
PLXDC1	-0.81136	2.12419
PIP4K2B	-0.81458	1.70492
ABCC11	-0.816053	3.09584
PCGF2	-0.818977	1.33801
CDH11	-0.821027	2.50925
KRTAP4-16P	-0.825892	1.0394
TFF3	-0.826769	1.10775
TNC	-0.827436	3.45815
MMP2	-0.842869	2.50925
DUSP4	-0.844703	1.82182
ATP5G1	-0.850335	1.78151
FOXA1	-0.855834	1.10999
TRAF4	-0.858942	1.26305
COL12A1	-0.860446	1.43669
RP11-138I1.4	-0.868688	1.05613
RP11-67L3.5	-0.871522	1.09563
ABCC3	-0.872055	2.58184
RP11-98J23.1	-0.873055	2.04435
ITGB6	-0.875645	6.24597
ITGB6.1	-0.875645	6.24597
LL0XNC01-16G2.1	-0.877224	1.37671
HOXB13	-0.892644	2.19266
RP11-483E23.2	-0.901703	2.1285
EGR1	-0.912646	2.46082
TM4SF18	-0.922294	2.83892
GOLGA6L2	-0.924528	2.47135
APOD	-0.928648	4.61948
CTD-3193O13.11	-0.930158	2.62166
CLEC3A	-0.939786	1.44003
RP11-115F18.1	-0.939803	1.47075
LUM	-0.941773	1.42601
OR4N1P	-0.942177	2.42042
LASP1	-0.949287	1.7073
RP11-83N9.5	-0.950425	1.22068
RAPGEFL1	-0.952535	1.74587
AC091133.1	-0.952928	1.31892
LRRC37A11P	-0.955432	1.946
RP11-708H21.1	-0.955794	1.42245
HOXB-AS1	-0.962549	2.24616
POSTN	-0.97433	1.38142
AEBP1	-0.978113	1.06442
AC010761.10	-0.991708	1.37217
VCAN-AS1	-0.991988	1.51458
LINC00672	-1.00526	1.02341
NR1D1	-1.01838	2.68533
GOLGA6L22	-1.04753	2.14067
AC093627.8	-1.04783	1.0814
ALDH3B2	-1.04788	2.36529
CTD-2206N4.4	-1.05425	3.3476
AC010761.9	-1.06022	1.3203
AC007563.5	-1.07568	1.26874
PIP	-1.08639	2.50925
ARHGEF35	-1.09551	1.7073
RP11-578F21.4	-1.09672	1.97213
CREB3L1	-1.09927	4.52008
CYP4Z1	-1.10323	3.77318
GS1-519E5.1	-1.12277	1.08892
CTD-2377D24.6	-1.13383	1.70188
COL3A1	-1.14576	1.9319
LINC00940	-1.15454	2.05998
RP11-12A20.6	-1.15575	2.64768
RP11-361M4.1	-1.16504	1.43381
IGHA1	-1.16546	1.07404
CYP4Z2P	-1.20778	3.85456
CSF3	-1.21322	3.54193
THRA	-1.23707	3.58344
ZNF652	-1.24051	3.01999
WIPF2	-1.24081	3.32889
FBXL20	-1.2456	3.90069
RP11-690G19.4	-1.2537	2.19801
FLJ35934	-1.25833	2.74231
COL1A2	-1.26057	2.04724
FN1	-1.26921	1.63559
IGFBP5	-1.28181	2.68533
GOLGA6L6	-1.29555	3.09584
RP11-496I2.4	-1.31099	1.35859
NF1P7	-1.33902	1.30113
MSL1	-1.36818	3.10586
MXRA5Y	-1.37673	1.7073
CDR1	-1.38955	2.56879
CEACAM6	-1.41824	3.86819
RP11-338K13.1	-1.42336	1.52816
CASC3	-1.42967	3.43656
RPL19	-1.43475	1.47075
RP11-247A12.1	-1.4409	2.82458
RP11-387H17.6	-1.46059	2.54122
RP11-184J23.2	-1.46296	2.50925
MUCL1	-1.5216	4.16565
MED1	-1.54741	5.97042
COL1A1	-1.55768	2.1933
AC079199.2	-1.57999	4.97646
MED24	-1.5832	6.24597
SFRP2	-1.58525	3.71618
ZPBP2	-1.6501	8.20981
IKZF3	-1.78514	16.743
CDK12	-1.81273	6.9823
LRRC3C	-1.81539	8.87455
GSDMA	-1.86242	10.674
PRODH	-1.87416	1.08826
SCGB2A2	-1.88264	4.04939
AC087491.2	-1.9232	13.8561
GSDMB	-1.93071	12.2142
KRT8P34	-1.97886	12.1201
PSMD3	-1.98752	8.20981
PPP1R1B	-2.11257	15.689
ORMDL3	-2.11653	8.20981
PNMT	-2.23117	16.2167
TCAP	-2.25094	19.1133
STARD3	-2.25228	19.8747
NEUROD2	-2.26484	14.931
PGAP3	-2.2808	21.8765
GRB7	-2.57125	23.3171
MIEN1	-2.5828	21.7833
ERBB2	-2.95391	16.7331

## Sheet: HER2 NonHETnopCR vs pCR
Gene	Log2FoldChange	padj
TOMM20P1	0.687962	2.49081
RP11-22D3.1	0.678725	2.63537
TRIM64	0.635555	1.23752
KRT40	0.628215	4.6006
POTEKP	0.623762	2.92415
CYP4F62P	0.611899	1.57564
FAM90A24P	0.611523	2.54383
RPL23AP87	0.608763	1.24147
GLRXP3	0.602006	3.01701
MIR184	0.601884	1.79354
RP11-150O12.3	0.599814	2.95717
RP11-616M22.3	0.586964	1.91116
RP11-761I4.4	-0.585019	2.51977
HIST1H2AI	-0.585121	1.89518
CAP1	-0.585933	3.66317
TMED2	-0.587689	2.54279
AC083884.8	-0.588759	1.87808
PSMB8-AS1	-0.5888	3.29705
EIF4EBP2	-0.589598	2.28915
SFRP4	-0.589915	3.95742
RP11-192H23.7	-0.591285	2.44645
IGF2	-0.59182	2.89132
CTD-2349P21.9	-0.592159	2.72453
SERPING1	-0.592603	3.66317
RP11-69E11.8	-0.59297	2.52917
RP11-134L10.1	-0.593579	3.46479
AP001610.5	-0.594079	2.03173
IGFBP7	-0.594189	3.35619
IQGAP1	-0.594864	4.84189
RPL14	-0.595187	2.8534
MIR3661	-0.595556	1.85868
COL12A1	-0.595929	2.3721
ATN1	-0.597413	2.4621
TAPBP	-0.598008	3.07109
TXNIP	-0.601128	3.45049
RPS9	-0.602101	2.8906
RP11-780K2.1	-0.603306	2.1368
CD81-AS1	-0.603868	1.34974
RP1-65P5.3	-0.605327	1.63394
SNRNP70	-0.605948	2.63335
VCAN	-0.607479	3.73546
RRN3P3	-0.608303	2.23547
RP11-386G11.10	-0.609462	1.88511
CTSD	-0.610347	1.81891
PRRC2C	-0.610549	3.29604
RP11-274B21.2	-0.611024	2.02088
CCDC6	-0.61133	4.84189
CCNI	-0.612113	3.16844
RPS13	-0.6134	3.57
CSDE1	-0.614634	3.48674
TTC3-AS1	-0.616754	2.14663
CAPS	-0.61803	4.18703
AHNAK	-0.618822	2.43856
PPDPF	-0.618862	1.45957
IGHV3-33	-0.619008	1.8705
FAU	-0.619979	3.09777
METRNL	-0.620906	3.34486
AP003041.1	-0.621275	2.05087
SON	-0.621854	3.77155
GOLPH3	-0.621972	3.87495
EIF4G2	-0.625813	2.63268
RP11-575L7.8	-0.626547	2.04994
LRP1	-0.627556	3.4467
RPSA	-0.629215	2.61142
TUBA1B	-0.629598	2.27562
IGFBP2	-0.631578	4.03983
ARF1	-0.632676	2.45028
PPP1R14B	-0.632737	3.0131
RNASE1	-0.633681	2.46931
SFPQ	-0.633724	3.63852
MCL1	-0.634829	3.17076
RPL24	-0.635126	3.66317
ATP1A1-AS1	-0.635642	3.94408
OAZ1	-0.636592	2.8005
CTD-2659N19.10	-0.636722	1.17562
CH17-189H20.1	-0.636729	2.11965
HSP90AB1	-0.637859	2.07421
MYH9	-0.639392	3.2586
IER3	-0.639695	3.01353
IGHV1-69	-0.640594	1.58918
ARHGDIB	-0.643543	3.89137
SNORA5A	-0.643878	1.76117
RPL41	-0.64414	2.94411
GNB2L1	-0.644689	2.2934
HNRNPA2B1	-0.645184	3.01701
BIRC6-AS1	-0.645321	1.88957
SF1	-0.646522	3.20232
AC084809.2	-0.647205	2.28025
SH3BGRL3	-0.647975	4.04714
RPL29	-0.648326	2.7185
HNRNPU	-0.650293	3.56014
GNG5	-0.650415	3.17546
C3	-0.651779	6.13573
JUND	-0.654292	2.30524
TPM4	-0.654453	4.72517
S100A9	-0.656985	1.95686
TNC	-0.657182	5.91359
RP11-6N17.10	-0.658325	2.02293
RPS14	-0.658891	3.48674
RP11-230C9.2	-0.659029	1.78021
AEBP1	-0.659715	1.83843
UBC	-0.660233	2.05127
CNN3	-0.660292	4.43252
IGHV4-61	-0.660545	1.59747
ZNF207	-0.660801	3.35619
RP3-508I15.14	-0.663551	3.4796
HLA-DPB1	-0.663955	4.59956
RPS2P5	-0.663977	2.40137
CFL1	-0.66408	3.40143
ODF2-AS1	-0.665296	3.89137
CH17-431G21.1	-0.666982	1.94136
GAPDH	-0.667539	1.43973
EEF1B2	-0.667697	3.48674
EEF1A1P5	-0.669833	2.63748
JUN	-0.670124	4.47755
RPL8	-0.670268	1.57825
CTD-3032J10.3	-0.670583	2.95084
HNRNPF	-0.671418	3.43335
SRSF11	-0.671889	4.25052
WIPF2	-0.672726	2.7312
NFIA	-0.673194	7.81134
BTG1	-0.677089	4.03983
C1QB	-0.678618	3.0282
RPL7	-0.679213	2.92839
TXNDC5	-0.679519	2.64145
EGR1	-0.681919	3.95212
CTD-2047H16.5	-0.682223	3.03509
HIST1H2AJ	-0.682253	2.81991
AC139887.4	-0.684065	2.16015
PNRC1	-0.684769	3.44878
RPS15A	-0.684984	3.48869
CST3	-0.68501	3.17741
HOXB3	-0.685176	3.95742
MMP2	-0.68545	4.70275
GUSBP9	-0.687	1.1641
H3F3B	-0.688063	3.66317
RPL11	-0.688634	3.48674
NUMA1	-0.689235	4.18835
OGT	-0.690744	3.37304
RPS3A	-0.691016	3.52587
CTD-2195B23.3	-0.691583	2.61904
VCAN-AS1	-0.692613	2.52917
RP11-507J18.2	-0.694553	2.49011
GOLGA8A	-0.695192	2.71496
CALR	-0.695651	4.18703
AC006042.7	-0.697789	2.54383
HDLBP	-0.698713	3.40052
SDC1	-0.700915	3.05593
ATF4	-0.70145	2.89132
RPL18	-0.702202	3.19233
HLA-DQA1	-0.702338	2.52917
PPIAP22	-0.708266	2.72933
RP11-481J2.4	-0.70944	2.6396
RP11-21B23.1	-0.711914	2.44845
RP11-247A12.1	-0.712932	2.11802
IGHV4-31	-0.713163	1.97081
KRT7	-0.713174	2.91641
PSAP	-0.714354	3.08028
CTD-3032J10.2	-0.715813	3.08394
KB-1208A12.3	-0.716013	2.61831
IGLV3-21	-0.718785	5.44053
RPL6	-0.719088	3.36607
SRRM2	-0.719393	2.00476
CTD-2033D15.3	-0.720014	1.68296
ARHGDIA	-0.721081	2.93505
GPS2	-0.721125	3.11089
RP11-69L16.4	-0.724786	2.70917
MXRA5	-0.726356	4.16222
MYL9	-0.728419	3.0282
AC006042.6	-0.732313	3.52849
LUM	-0.732594	2.91641
RP11-638I2.8	-0.733461	3.19668
RP11-67L3.5	-0.737089	2.85605
THBS2	-0.740252	3.49168
RPS27	-0.741068	3.34734
GLRX5	-0.741254	2.93505
RPS25	-0.743687	4.35162
RPS16	-0.743988	2.77434
RPS15	-0.746699	3.51811
AC007563.5	-0.750366	2.20792
RPL27	-0.750819	2.91689
BEST1	-0.751418	2.80993
RPS5	-0.754895	2.83982
TIMP2	-0.755585	2.95174
RP11-498C9.3	-0.75666	2.68333
RP11-498C9.2	-0.757172	1.61726
SNORD3A	-0.758361	1.06112
S100A11	-0.761301	2.70703
RPL18AP3	-0.761694	3.75468
CTSB	-0.762829	2.71058
Xist_exon1	-0.762893	1.72008
CD44	-0.764715	5.43842
TSIX	-0.766778	2.54441
HLA-DQB1	-0.766916	2.94317
ZFP36L2	-0.767496	3.46084
RP11-849H4.4	-0.768369	3.94999
RP11-420K8.1	-0.772025	2.67372
IGLV1-40	-0.774274	4.46639
CDC37	-0.776935	4.38969
HIST1H4E	-0.778835	3.63754
HLA-E	-0.779898	4.46639
POSTN	-0.780157	3.01054
SNORA53	-0.781489	1.80521
RP4-781K5.2	-0.782064	3.64264
RP13-270P17.1	-0.783533	2.30909
CCDC152	-0.784051	5.52065
P4HB	-0.78643	3.78065
RP11-87F15.2	-0.786765	4.16474
RP11-124N14.3	-0.788671	3.37164
SCARNA21.3	-0.790595	1.59192
RP5-940J5.9	-0.790797	1.54547
MIR1282	-0.795398	2.30228
VIM	-0.797186	3.43237
IGHG4	-0.799891	4.46892
RPL31	-0.80093	3.38373
IRF2BP2	-0.80692	3.8466
ANKRD30A	-0.807846	2.81614
XBP1	-0.808297	2.28854
COL3A1	-0.809291	3.03071
RPS18	-0.809408	2.89132
RBPMS-AS1	-0.809465	3.0354
IGHV4-59	-0.810886	4.49881
RPL5	-0.811072	5.91359
RP11-489E7.4	-0.812003	2.84161
SNORD3B-2	-0.812028	2.35249
XIST	-0.814084	2.41591
RPL10	-0.814607	4.18703
RP11-138I1.4	-0.814619	3.35619
JCHAIN	-0.815013	5.52065
RPL38	-0.817659	5.24357
RPL10A	-0.817737	3.1511
RP11-323N12.5	-0.819412	2.61159
IGHV3-11	-0.819823	3.26286
RPS12	-0.822902	3.93277
DDX17	-0.823681	3.05799
CTC-273B12.5	-0.826196	2.6217
RPL34	-0.827878	3.95212
RPL35	-0.828626	3.07408
RPL28	-0.831931	2.80087
RPL15	-0.832078	3.4385
TBL1XR1-AS1	-0.836116	2.91133
IGFBP5	-0.840351	3.34486
RPS2	-0.841459	2.35844
PTMA	-0.84232	3.63109
PTMA.1	-0.84232	3.63109
CTD-2325A15.5	-0.842737	3.25145
CYP4Z1	-0.846875	5.91359
NEAT1	-0.846892	1.59747
AL442127.1	-0.848191	3.41332
RPL4	-0.848629	3.32451
IGHV3-30	-0.855028	3.66525
FLNA	-0.856702	3.95212
ERBB2	-0.858703	2.92724
HIST1H1E	-0.859386	4.59956
TMEM123	-0.864146	5.52829
SCGB2A2	-0.86801	2.34767
RPL27A	-0.868029	3.18981
H3F3AP4	-0.868261	1.81005
HOXB-AS1	-0.869571	5.49053
TUBB	-0.870089	4.18538
RPL13	-0.87688	2.68404
TAGLN	-0.88537	3.05612
HLA-DRB5	-0.885564	3.36888
RPLP2	-0.887105	2.63268
NUCB1-AS1	-0.890045	4.2108
RPL12	-0.891277	3.32108
IFITM3	-0.891875	2.62061
RPS20	-0.896701	3.4467
UBB	-0.900028	4.24588
LRP1-AS	-0.903762	2.69025
HLA-DRB1	-0.904149	6.21227
HLA-DRB1.1	-0.904149	6.21227
ZFP36L1	-0.906815	3.64264
FTH1	-0.907085	2.53201
HCG4P5	-0.910069	3.56775
RP13-516M14.10	-0.911228	4.15998
UBA52	-0.914376	4.02307
PABPC1	-0.917595	2.57313
BGN	-0.918117	3.4467
HSPA8	-0.918606	3.45952
RPL13A	-0.924882	2.86487
PFN1	-0.93149	3.1511
PTPRF	-0.933332	4.66469
FTL	-0.938352	2.43953
IGHV4-39	-0.939567	4.66469
B2M	-0.940663	4.35162
RPS4X	-0.943985	3.66317
IGHV1-18	-0.949567	4.15998
XXbac-BPG252P9.9	-0.951189	4.16222
RPL23A	-0.952489	4.30011
MALAT1	-0.953356	1.62974
TMSB4X	-0.956375	3.62033
SCARNA7	-0.958111	1.92709
RPL37A	-0.961051	3.82749
VIM-AS1	-0.966511	3.09193
RPS11	-0.97666	2.98952
RPL26	-0.976716	4.58666
HLA-A	-0.976776	4.17564
RPS8	-0.977242	4.42282
COL1A2	-0.98218	3.77155
CTB-113P19.1	-0.98353	1.74482
TPT1	-0.99412	3.28711
RPL3	-0.996676	3.57831
HLA-DPA1	-1.00671	5.52065
RP11-290D2.6	-1.00788	2.94811
RPL23	-1.01005	3.4796
MDK	-1.01508	4.17564
SNORA73B	-1.01879	2.02918
SCARNA13	-1.02049	2.5939
MGP	-1.02165	5.52065
IGHA2	-1.02337	5.42897
SFRP2	-1.02553	4.10052
YBX1	-1.0273	5.52065
SCARNA5	-1.02747	2.0855
MUCL1	-1.02809	4.87251
SNORD17	-1.02884	2.24277
EEF2	-1.03027	3.81412
XXbac-BPG248L24.12	-1.0331	3.75468
RPL18A	-1.034	5.18006
HLA-B	-1.04234	4.08155
RPL19	-1.0489	2.67659
RPS6	-1.0496	4.10588
RPLP0	-1.05313	4.17433
RPL32	-1.05937	3.48869
ACTG1	-1.0608	3.62033
FN1	-1.06413	3.67248
SCARNA6	-1.08101	3.4467
RPLP1	-1.08418	3.13038
RP3-508I15.19	-1.08865	2.15227
COL1A1	-1.09044	3.26242
HLA-DRA	-1.09882	5.58628
EEF1A1	-1.10344	3.05543
IGKV4-1	-1.10534	6.21912
IGLV3-19	-1.10729	8.79028
SPARC	-1.11975	3.81494
ACTB	-1.14423	3.41332
RPL7A	-1.14444	4.69778
IGKV3-11	-1.14616	7.30455
RP1-68D18.4	-1.15134	4.84799
HLA-C	-1.1546	4.35162
SEPP1	-1.15666	7.66654
AC010761.8	-1.17078	4.68074
DGCR6	-1.17845	2.62121
IGLV2-23	-1.1982	5.06421
TMSB10	-1.21166	4.70275
IGHV3-23	-1.21199	8.00178
RP11-109N23.4	-1.26481	2.42983
CDR1	-1.26915	6.21912
IGHG3	-1.29702	8.58746
RPL37	-1.30905	6.4322
CD24	-1.34423	5.23839
IGHG2	-1.35457	7.08748
CD74	-1.36381	5.22173
IGKV1-5	-1.37772	7.96093
PRODH	-1.46564	2.46312
RPL36	-1.46568	7.20899
IGHA1	-1.47497	6.18522
IGLV2-14	-1.47898	8.26839
IGKV3-20	-1.55476	9.41239
IGLC2	-2.4209	15.3619
IGHM	-2.42543	20.8128
IGLC3	-2.81608	17.9378
IGKC	-3.39546	9.41239
IGHG1	-3.44681	22.7198

## Sheet: Pre vs Post HER2 Non-HET
Gene	log2FoldChange	padj
H19	7.84114	3.48e-59
RN7SK	7.52579	1.94e-58
IGKC	6.88884	2.9e-61
MALAT1	6.27984	1.33e-95
CTB-113P19.1	5.34248	4.3e-69
SCARNA7	5.12943	4.9e-91
IGHG1	5.08619	1.11e-91
SNORA73B	5.08197	3.92e-84
RP11-109N23.4	5.07463	1.6e-56
RP11-290D2.6	5.00787	2.11e-134
SNORD17	5.00353	2.43e-92
RPL32	4.98322	1.55e-136
EEF1A1	4.95598	5.58e-112
EGR1	4.95111	3.87e-118
IGHA1	4.94836	1.53e-84
RNU4-2	4.93578	2.87e-42
SCARNA5	4.92875	6.8e-78
CDR1	4.92273	7.01e-114
TPT1	4.86881	5.7e-137
ACTB	4.77321	1.4e-121
NEAT1	4.73812	2.2e-95
VIM-AS1	4.73782	5.6e-117
SPARC	4.70532	5.03e-120
RPLP1	4.67181	1.69e-118
IGLC3	4.59832	2.4e-83
RPL26	4.53607	7.69e-147
RPS11	4.51447	2.64e-130
COL1A1	4.49753	2.56e-87
RN7SL1	4.48224	2.2e-32
RPS6	4.46214	1.19e-155
FTH1	4.43683	2.6e-114
SCARNA13	4.41955	1.17e-102
CTGF	4.41892	7.27e-130
TMSB10	4.41832	1.04e-124
FTL	4.41447	7.56e-86
RP3-508I15.19	4.3789	4.69e-60
TMSB4X	4.371	4.29e-121
Xist_exon1	4.36959	4.77e-83
IGLC2	4.35022	3.16e-73
RPL3	4.27242	5.7e-130
RPL13A	4.27234	6.41e-124
RPLP2	4.26949	4.05e-142
CD74	4.25596	3.71e-94
H3F3AP4	4.25382	2.98e-61
SCARNA9	4.25244	1.61e-56
SCARNA9.1	4.25244	1.61e-56
VIM	4.2133	8.27e-141
RPL13	4.21203	1.03e-123
ZFP36	4.1714	5.67e-125
RP11-1100L3.8	4.16261	4.35e-87
FOS	4.15643	1.81e-92
RPL37	4.14772	2.3e-144
RPS4X	4.14281	6.9e-150
RP5-940J5.9	4.13473	7.67e-79
RP11-124N14.3	4.13012	5.99e-143
XIST	4.10748	1.35e-113
PTMA	4.10301	1.24e-183
PTMA.1	4.10301	1.24e-183
RP11-180P8.1	4.08548	1.1e-25
RPL36	4.05859	5.65e-141
RPL27A	4.05657	9.52e-136
RPL19	4.02407	9.09e-107
RPL4	4.01149	9.4e-151
TSIX	4.00511	1.37e-123
SFRP2	4.00264	8.33e-90
ACTG1	4.00228	5.23e-124
EEF2	3.99391	2.34e-134
RPL7A	3.98877	6.59e-133
PABPC1	3.98749	1.6e-110
RPL12	3.98036	8.6e-134
RPS20	3.97603	8.86e-131
SNORD15B	3.96725	1.83e-67
RP13-270P17.1	3.96369	1.34e-107
IGHA2	3.94602	2.8e-66
DCN	3.914	1.16e-98
CYR61	3.91229	1.1e-121
MT-RNR1	3.89718	3.28e-57
JUN	3.89638	1.37e-121
COL1A2	3.88822	1.43e-96
TAGLN	3.87175	2.63e-107
IFITM3	3.86628	1.21e-96
SCARNA21.3	3.85798	3.11e-72
AP003041.1	3.85349	8.44e-71
B2M	3.83	7.62e-127
RPL31	3.82345	3.63e-146
SNORA53	3.8122	7.53e-72
COL3A1	3.79167	1.91e-94
RP11-666O2.2	3.79158	1.18e-21
UBC	3.78794	1.28e-157
AHNAK	3.77924	5.51e-159
RPL8	3.77499	2.64e-113
IGHM	3.77162	3.23e-63
RPL34	3.76297	8.56e-133
FOSB	3.76203	7.41e-58
HSPA8	3.75404	1.15e-129
CTD-2515O10.5	3.74786	1.3e-32
JUND	3.74611	2.31e-108
CTD-2033D15.3	3.73567	1.17e-62
PFN1	3.71979	5.04e-94
RPL37A	3.71656	1.73e-122
GAPDH	3.70158	1.99e-86
RPS18	3.6955	7.59e-129
RPS8	3.67933	1.5e-135
AC010761.8	3.67732	2.65e-97
XBP1	3.67579	4.04e-80
SNORD89	3.67416	1.61e-38
MGP	3.67335	2.02e-82
MIR1282	3.67261	1.32e-67
S100A6	3.6496	4.82e-91
RPL28	3.64727	2.38e-118
RPL35	3.63402	1.52e-102
DDX17	3.6228	3.73e-122
RPL27	3.62057	1.14e-155
SRRM2	3.60059	2.23e-92
RPL23	3.60025	3.34e-107
CD81-AS1	3.5971	2.4e-58
HLA-C	3.58167	8.66e-104
SNORA74B	3.58128	1.17e-75
CTD-2033D15.1	3.58098	7.1e-115
RPS25	3.58	5.1e-133
RP1-68D18.4	3.57471	2.86e-69
RPLP0	3.56284	8.15e-98
SEPP1	3.55521	9.17e-111
HSP90AB1	3.55011	1.94e-145
CTD-2325A15.5	3.54563	3.68e-84
RPS2	3.54307	5.12e-86
CCDC80	3.53701	2.25e-88
CTSB	3.51422	9.11e-97
RPL10A	3.51321	7.74e-106
UBA52	3.50377	2.26e-119
UBB	3.49469	1.94e-113
PRODH	3.48505	6.1e-22
KB-1208A12.3	3.478	2.08e-119
RP11-138I1.4	3.47648	6.27e-97
RNASE1	3.4758	7.46e-103
ZFP36L1	3.46686	3.1e-108
RNU4-1	3.4619	1.23e-16
GUSBP9	3.4524	1.15e-29
MCL1	3.43948	6.46e-133
LRP1-AS	3.43582	8.61e-50
HLA-DRA	3.4326	2.45e-100
LUM	3.43005	1.32e-78
DUSP1	3.42878	1.42e-84
BEST1	3.4122	7.49e-120
MYL9	3.40804	1.15e-110
RP11-230C9.2	3.40281	2.46e-55
THBS1	3.39401	2.45e-114
HIST1H1E	3.39227	7.72e-146
RPL5	3.39107	2.23e-160
HLA-B	3.39037	6.11e-109
RP11-20I23.8	3.38465	6.32e-24
RP11-323N12.5	3.38179	1.73e-74
XXbac-BPG248L24.12	3.36526	3.4e-95
GNB2L1	3.36345	1.21e-119
RPS3A	3.36037	2.66e-131
RPL6	3.35642	7.81e-136
RHOB	3.35366	3.75e-119
RP11-466H18.1	3.35355	4.02e-22
YBX1	3.33834	3.31e-119
H1F0	3.33104	1.01e-101
JCHAIN	3.32157	2.83e-54
RPS12	3.3177	1.76e-118
KRT19	3.31224	4.94e-48
RPS5	3.30971	5.3e-118
RPL11	3.29142	1.03e-128
RP11-961A15.3	3.28576	1.11e-33
RPL7	3.27545	3.01e-116
RPL14	3.27214	1.86e-122
RPL24	3.25416	6.41e-124
SCARNA6	3.25232	1.34e-63
HCG4P5	3.24751	6.13e-89
RPS16	3.24362	4.14e-128
SNORA20.3	3.23466	9.63e-27
FN1	3.23383	2.57e-67
RPL15	3.2121	1.08e-93
XXbac-BPG252P9.9	3.21053	9.31e-79
HNRNPA2B1	3.20858	1.16e-160
RPL41	3.20727	6.01e-121
NUCB1-AS1	3.20468	8.32e-87
CST3	3.20255	3.45e-84
ITM2B	3.19848	1.07e-129
IGF2	3.19817	1.61e-56
HLA-A	3.19093	4.38e-99
ZFP36L2	3.15723	2.3e-96
MYL12B	3.14559	4.31e-110
RPL9	3.13528	7.92e-110
TIMP2	3.13409	1.26e-74
LENG8	3.13132	4.06e-88
KLF6	3.13048	6.03e-138
EIF4G2	3.12679	2.13e-131
PSAP	3.11847	3.3e-116
TXNIP	3.11483	2.64e-101
RPS3	3.10913	3.86e-118
TUBB	3.10418	1.27e-122
NPM1	3.09721	3.67e-140
BGN	3.09514	2.99e-74
SRSF11	3.09129	7.58e-147
CTSD	3.08952	2.34e-76
RBPMS-AS1	3.08689	2.87e-56
NCL	3.08526	2.86e-157
AEBP1	3.08259	2.11e-84
EEF1B2	3.08246	3.72e-119
IGFBP7-AS1	3.08088	4.77e-56
CALD1	3.08007	1.37e-124
RP11-386G11.10	3.0639	7.14e-102
CTD-2031P19.5	3.06271	5.26e-100
AC007163.6	3.05824	9.93e-30
RP11-575L7.8	3.05313	2.25e-67
PPDPF	3.05125	8.59e-81
RPL30	3.03392	6.47e-89
EEF1A1P5	3.03064	1.36e-56
YWHAE	3.02582	7.87e-145
AC083884.8	3.0224	5.34e-73
AC093110.3	3.01895	1.24e-57
RP11-849H4.4	3.01635	2.9e-122
S100A10	3.01592	2.45e-90
AL442127.1	3.01042	2.37e-69
ATF4	3.00036	1.5e-108
SEPT7P8	-3.00004	1.26e-26
HMGN2P41	-3.00014	1.52e-19
FLJ42102	-3.00021	2.18e-16
HNRNPA3P8	-3.00052	2.94e-20
SIGLEC27P	-3.00061	1.38e-12
UBA52P3	-3.00086	7.6e-14
CYP8B1	-3.00128	9.65e-37
OR7E161P	-3.00165	1.5e-18
AC079466.1	-3.00187	5.23e-12
SETP1	-3.00217	1.33e-16
RP11-51L5.1	-3.00224	3.14e-14
HSPD1P18	-3.00227	2.06e-12
EYA1	-3.00233	1.17e-45
RP11-15E18.3	-3.00252	3.63e-15
OR10G5P	-3.00273	1.63e-15
EMBP1	-3.00278	9.7e-54
MIR26A1	-3.00326	9.92e-21
RP11-706O15.8	-3.00383	1.43e-14
IGHD1-14	-3.00402	8.37e-30
MYRFL	-3.00403	7.93e-64
OR5B10P	-3.00426	6.19e-13
ALK	-3.00441	5.35e-55
RP11-305A4.3	-3.0048	8.4e-13
RP11-164O23.5	-3.00481	2.11e-15
AC013717.3	-3.00517	1.41e-21
RP4-781L3.1	-3.00521	1.37e-14
KRTAP2-4	-3.00563	2.29e-14
XXbac-BPG154L12.4	-3.00564	5.14e-36
RPS6P22	-3.00569	3.02e-13
CTD-2315A10.2	-3.00587	2.32e-16
FAM60CP	-3.00595	8.33e-33
RP3-486D24.1	-3.00638	2.62e-18
AC074121.4	-3.00677	4.14e-14
RPS7P5	-3.00682	1.59e-13
GLIPR1L2	-3.00694	8.36e-63
EDDM3B	-3.00699	5.37e-28
AKR1B1P1	-3.00721	8.79e-31
RP11-325O24.2	-3.00723	7.78e-18
TWF1P1	-3.0076	1.23e-32
CASC11	-3.00765	1.28e-14
ANKFN1	-3.00784	6.2e-44
C19orf67	-3.00803	9.17e-56
SYP-AS1	-3.00871	3.58e-24
KCNQ3	-3.00875	1.02e-66
CTB-88F18.3	-3.00947	9.63e-16
CEACAMP1	-3.00947	2.56e-18
HMGB3P20	-3.00985	1.11e-16
AP002954.6	-3.00987	2.18e-15
RPL23AP20	-3.00988	7.76e-14
MYL12BP2	-3.00999	1.23e-14
AKR1B1P8	-3.01062	3.27e-19
GS1-531I17.2	-3.01092	1.13e-16
MIOXP1	-3.01095	5.95e-15
SHISA8	-3.01096	1.2e-33
FLVCR1-AS1	-3.0111	1.45e-14
TSSK6	-3.0112	1.9e-43
GJB1	-3.01126	1.24e-29
RP11-150O12.3	-3.01128	9.23e-44
RP1-292B18.1	-3.01141	1.24e-32
MIR577	-3.01206	1.14e-15
MYCBPAP	-3.01212	8.13e-67
FER1L5	-3.01217	1.26e-55
UBE2CP4	-3.01217	1.85e-16
NACAP2	-3.01218	8.39e-18
OR1E3	-3.01226	8.34e-18
RP11-124N2.1	-3.01239	4e-13
CNR2	-3.0124	2.08e-40
MAP1LC3C	-3.01249	1.69e-39
MINOS1P2	-3.01253	8.71e-20
CLPS	-3.01274	3.29e-33
PTPRQ	-3.01277	1.01e-42
RP11-93K22.13	-3.01304	9.96e-18
AC022182.2	-3.01321	1.51e-52
KHDRBS2	-3.01352	1.42e-37
LINC01088	-3.01372	7.58e-20
SLC25A47P1	-3.01385	5.65e-13
RP11-620J15.2	-3.0139	3.64e-15
GPR78	-3.01456	5.09e-35
AK6P2	-3.01487	1.95e-12
RNF2P1	-3.01494	3.21e-29
RP11-650L12.2	-3.01523	1.91e-35
RP11-305P22.9	-3.01537	2.82e-17
MRPL35P1	-3.01553	2.15e-14
AC005262.4	-3.01558	2.57e-16
CTD-2090I13.2	-3.01572	1.06e-18
C1orf189	-3.01598	3.16e-36
MIR92A2	-3.01616	2e-12
NXPE1	-3.01646	5.17e-45
FENDRR	-3.0165	1.25e-15
RPL35P4	-3.01654	6.26e-12
RP4-667H12.4	-3.01697	1.9e-16
RP11-57A19.2	-3.01729	1.19e-14
RP3-467K16.4	-3.01745	3.2e-16
SLC16A11	-3.01756	3.98e-50
RP5-1100H13.3	-3.01775	1.2e-20
TULP2	-3.01802	2.1e-40
RP11-646D13.1	-3.01819	3.31e-15
OR7E99P	-3.01828	1.67e-17
FOXF1	-3.01831	9.51e-64
PHEX	-3.01835	2.7e-69
MIR431	-3.01836	5.04e-17
OR8I1P	-3.0184	3.42e-16
IGHV3-19	-3.01858	3.23e-19
MMP20	-3.0187	3.69e-36
HNRNPA1P17	-3.01876	8.31e-15
KCTD19	-3.01881	5.82e-69
SNORD115-10	-3.0189	9.49e-14
IL17REL	-3.01897	6.15e-38
ANKRD30BP3	-3.01907	8.44e-14
RP11-84O12.3	-3.0193	4.11e-13
CLUHP6	-3.01939	1.72e-17
RPL32P31	-3.01953	9.54e-17
GOLGA2P1	-3.01954	1.68e-23
MIR329-2	-3.0197	4.31e-14
PLEKHG7	-3.01985	5.09e-40
LINC01301	-3.02008	5.08e-17
YWHAZP4	-3.0201	1.59e-23
COL25A1	-3.02015	1.29e-50
DUX4L45	-3.02024	3.86e-14
NF1P4	-3.02062	1.36e-13
RP11-100G15.2	-3.02077	7.42e-10
TRBV4-1	-3.02088	7.59e-21
FAM132A	-3.02088	4.01e-48
RP11-80F22.13	-3.02094	1.75e-16
CTD-2054N24.1	-3.02099	1.08e-34
ST13P21	-3.021	4.96e-19
MRPS11P1	-3.02111	1.24e-15
UBTFL8	-3.02117	2.25e-18
DYNLT3P1	-3.02169	7.58e-14
TPH1	-3.02251	8.96e-45
CICP9	-3.02256	4.61e-21
FTH1P5	-3.02291	4.94e-28
AC000077.2	-3.02293	6.38e-17
HTR6	-3.02317	7.63e-30
ATP5F1P6	-3.02332	2.36e-13
TDRD1	-3.02343	1.23e-30
RP6-149D17.1	-3.02353	1.48e-15
RSL24D1P11	-3.02353	8.59e-14
RGS20	-3.02361	5.7e-60
TRBV5-1	-3.02375	5.66e-25
DSTNP4	-3.02391	5.02e-18
RP11-553K23.2	-3.02404	1.37e-18
RP11-5P22.1	-3.02425	8.42e-17
RPL39P25	-3.02448	1.67e-12
CTC-512J14.1	-3.02452	1e-13
PES1P2	-3.02468	9.01e-21
SLC25A48	-3.02473	1.38e-32
KEL	-3.02481	8.86e-52
L1CAM	-3.02516	4.85e-40
XCL2	-3.02518	3.79e-29
NPY2R	-3.02544	4.53e-24
RP5-1173A5.1	-3.02544	1.14e-09
RP11-405F3.4	-3.02584	1.24e-28
GHc-210E9.2	-3.026	3.39e-12
WNT10B	-3.02604	2.25e-54
KLHL31	-3.02622	1.16e-59
IQCA1L	-3.0263	6.42e-18
RP11-436D23.1	-3.02633	8.66e-12
LINC00964	-3.0265	9.31e-18
FAM83A-AS1	-3.0265	1.37e-11
MRGPRF-AS1	-3.02653	4.56e-17
VDAC1P7	-3.02661	1.65e-20
GRIN3A	-3.02672	4.46e-53
MIRLET7I	-3.02687	2.32e-16
OSBPL9P3	-3.02698	1.38e-17
BRD7P1	-3.02722	8.13e-20
AC016739.1	-3.02749	3.09e-14
OR2U2P	-3.02766	1.78e-13
UBE2SP1	-3.0277	2.4e-41
RPL21P122	-3.02779	3.47e-16
CYCSP33	-3.02795	2.5e-14
RAET1G	-3.02808	3.44e-43
NPM1P12	-3.0284	8.37e-22
NIFKP3	-3.02892	2.99e-17
FNDC8	-3.02895	3.22e-43
BFSP2	-3.02943	2.78e-43
RP11-1112G13.3	-3.02953	6.77e-25
LINC01597	-3.02976	1.52e-15
STK32A	-3.02991	8e-38
GOT2P1	-3.03037	4.7e-14
ARHGDIG	-3.03045	1.55e-45
RP11-310H4.6	-3.03046	5.01e-19
SV2A	-3.03057	5.99e-74
KCNA2	-3.03068	6.97e-50
CDRT1	-3.0307	8.68e-42
CYCSP41	-3.03106	1.1e-14
FSCN1P1	-3.03116	3.98e-23
AC103563.2	-3.0312	2.87e-13
SERF1B	-3.03121	7.69e-28
SERF1B.1	-3.03121	7.69e-28
TMEM210	-3.03166	2.13e-36
RP11-621K7.1	-3.03199	8.66e-20
RP11-807H22.5	-3.03205	1.62e-33
PDE6G	-3.03228	4.3e-57
HMGB1P20	-3.03237	2.93e-18
AC096579.13	-3.03242	1.42e-16
RP11-718L23.1	-3.03247	3.74e-15
KRT19P3	-3.03249	5.65e-14
MANSC4	-3.03275	7e-41
GJC2	-3.0328	7.94e-51
IGLV3-16	-3.03282	8.71e-28
DKK1	-3.03311	1.24e-34
AC016907.3	-3.03314	3.57e-18
RP5-1168A5.1	-3.03318	2.11e-09
CTD-2244C20.1	-3.03319	3.63e-15
AC019178.2	-3.03323	1.98e-13
MEGF10	-3.03344	1.82e-48
RP3-359N14.1	-3.03358	7.98e-23
AC074019.2	-3.03405	3.29e-18
RIOK3P1	-3.03413	1.55e-13
PNMT	-3.03443	6.05e-55
CCL23	-3.03485	1.5e-26
RP11-81K13.1	-3.03494	1.07e-29
CTD-2006K23.1	-3.03494	5.42e-14
OSTCP5	-3.03525	5.8e-17
MYLK4	-3.0355	1.38e-48
AP001626.2	-3.03561	6.25e-17
ARC	-3.03578	5.14e-37
SNORD115-41	-3.03579	5.17e-11
AC068499.10	-3.03584	1.54e-41
RP11-889L3.4	-3.03596	5.83e-21
C8G	-3.03645	1.28e-50
RP11-114H24.4	-3.03658	2.88e-33
RP11-215D10.1	-3.03669	1.69e-16
RPL7P10	-3.03692	3.99e-20
RPS3AP30	-3.03711	1.61e-16
RP11-56M3.1	-3.03732	9.58e-31
CAMK2N2	-3.0374	4.5e-32
RP11-63A23.2	-3.03747	3.77e-15
AC013399.3	-3.03751	1.3e-12
CTD-2104P17.1	-3.03759	8.41e-31
HSD17B3	-3.0376	1.5e-54
MIR583	-3.03764	1.56e-18
RP11-421N10.1	-3.03766	8.26e-14
IFIT1B	-3.03778	5.68e-43
SLC25A5P5	-3.03788	5.78e-14
MIR134	-3.03796	3.95e-15
AC092106.2	-3.03798	7.53e-15
OR5M6P	-3.03799	1.14e-15
RPL23AP69	-3.03813	1.56e-14
LINC00890	-3.03822	1.8e-12
CBX1P3	-3.03858	1.77e-15
SLC22A20	-3.03863	2.25e-52
RP11-143J24.1	-3.03881	4.33e-13
RP11-78B10.2	-3.03956	1.62e-11
GGT2	-3.03978	3.63e-19
GGT2.1	-3.03978	3.63e-19
GGT2.2	-3.03978	3.63e-19
TUBA8	-3.0399	2.06e-33
SETP16	-3.04031	1.95e-14
TET1P1	-3.0405	1.39e-21
AC011754.1	-3.0405	1.47e-13
RP11-785G17.1	-3.04056	1.49e-24
PSMD10P3	-3.04057	7.25e-18
RP11-257O5.4	-3.04063	6.16e-13
IGKV1-13	-3.04074	2.3e-22
C17orf47	-3.04079	1.5e-45
RPL23AP28	-3.04098	1.68e-15
GSTA6P	-3.04122	4.99e-16
LINC00887	-3.04125	2.93e-14
SMOC1	-3.04127	1.43e-50
RP11-41L14.1	-3.04135	1.51e-25
AC009945.4	-3.04149	2.3e-16
ATP5HP2	-3.04149	1.76e-13
HMGB1P37	-3.04157	3.97e-24
CTC-575C13.4	-3.04168	1.69e-18
RP3-407E4.3	-3.04182	3.13e-13
KRTAP3-3	-3.04226	6.85e-22
TCEB1P3	-3.0424	8.55e-15
RSU1P2	-3.0424	3.56e-13
XXbac-BPG308K3.6	-3.04256	4.68e-15
TNFRSF8	-3.04258	3.65e-45
GEMIN8P4	-3.04275	9.28e-29
NDUFAF4P2	-3.0428	1.12e-15
LINC01276	-3.04302	4.55e-32
AP000997.2	-3.04318	1.42e-16
APOA2	-3.04319	1.68e-54
AC007326.9	-3.04374	1.71e-19
SIT1	-3.044	2.34e-45
PON1	-3.04407	1.05e-52
MIR16-1	-3.04426	1.17e-10
SUMO2P7	-3.04434	1.86e-18
ZFYVE9P2	-3.04443	7.65e-18
OR5H5P	-3.0446	1.05e-14
TSPEAR-AS1	-3.04502	9.22e-29
MTCO1P3	-3.04521	2.15e-11
FAM183A	-3.04524	1.05e-41
CTB-60B18.15	-3.04542	1.55e-13
RP11-209A2.1	-3.04545	3.56e-17
RP11-435I10.3	-3.04556	8.61e-17
RP11-566K19.6	-3.04559	3.39e-19
HES5	-3.04572	2.01e-24
MIR1249	-3.04581	3.69e-23
TRAV8-4	-3.04604	1.15e-28
RPL3P5	-3.04631	2.85e-20
RP11-230G5.2	-3.04657	3.39e-10
TMEM27	-3.04668	4.02e-32
CTD-2057J6.1	-3.04685	2.48e-16
KATNBL1P3	-3.047	1.11e-14
COL23A1	-3.0471	6.42e-55
PVALB	-3.04745	1.89e-25
UQCRHP2	-3.04751	3.16e-18
LOXHD1	-3.04785	1.26e-65
RPL7P60	-3.04802	8.73e-22
DNASE2B	-3.04847	1.01e-28
MIR655	-3.04854	3.79e-20
MIR18B	-3.04866	3.99e-12
IGHD6-19	-3.04906	1.9e-13
RP11-333A23.1	-3.04907	9.15e-16
RP11-333E13.4	-3.04921	6.11e-34
LRRC37A12P	-3.04932	9.52e-27
RP1-34M23.5	-3.04939	1.02e-22
TRHDE	-3.0494	2.03e-42
ACTN4P2	-3.04985	1.72e-16
CUZD1	-3.05002	4.22e-43
FOXD1-AS1	-3.05015	3.37e-28
TMPRSS4	-3.05049	9.84e-29
AC005537.2	-3.05055	6.19e-19
RP11-128A6.3	-3.05063	2.78e-15
RP5-1170D6.1	-3.05065	4.48e-13
ITIH3	-3.05075	1.01e-60
ARL6IP1P3	-3.05087	1.4e-14
CEACAMP8	-3.05098	6.8e-15
TRPM3	-3.05099	1.04e-51
OVOS2	-3.05107	4e-42
OVOS2.1	-3.05107	4e-42
CRIP1P2	-3.05115	9.36e-20
CNOT7P1	-3.05146	7.02e-21
AL132709.5	-3.05159	1.78e-19
TDGF1P7	-3.05162	4.58e-16
IGHV3-32	-3.05165	2.68e-15
AC064871.3	-3.05173	8.7e-34
TPI1P1	-3.05203	1.51e-31
RP3-455H14.1	-3.05207	3.34e-14
CTD-2184D3.1	-3.05236	1.35e-15
OR6C72P	-3.05249	3.86e-14
RPL23AP44	-3.05273	2.09e-10
E2F6P3	-3.05276	3.54e-15
HMGB3P27	-3.05283	4.57e-16
DNM1P38	-3.05291	8.37e-19
RP11-771F20.1	-3.05293	5.02e-15
AC007387.2	-3.05312	6.25e-16
PHGR1	-3.05313	1.06e-48
RPL23AP15	-3.05326	2.64e-21
RPL7P20	-3.05329	5e-16
SLC25A6P5	-3.05337	3.52e-11
RP11-296E7.1	-3.05356	1.66e-55
AGMO	-3.05367	3.55e-39
CTD-2290C23.2	-3.05402	3.62e-25
DUSP8P3	-3.05415	3.96e-26
MYO15A	-3.05454	1.66e-65
LINC01141	-3.05466	9.1e-15
AC007383.6	-3.05521	1.44e-19
KRT18P65	-3.05524	6.94e-19
RP11-471G13.2	-3.05548	2.66e-15
RP11-34P1.2	-3.05566	9.41e-20
RPL21P41	-3.05567	1.51e-15
EEF1DP8	-3.05573	1.48e-15
ALDOAP2	-3.05587	1.56e-20
RP11-169L17.5	-3.05629	8.85e-16
RP11-522B15.1	-3.05629	1.08e-13
AC005539.2	-3.05681	8.75e-17
PHBP4	-3.05685	2.56e-17
RP11-219B17.3	-3.05702	1.6e-14
RP11-613F22.7	-3.05713	1.81e-11
TMEM191A	-3.05721	2.01e-50
RP1-102E24.1	-3.05735	2.35e-25
CTD-3107M8.1	-3.05748	3.03e-15
IGLV3-12	-3.05751	3.44e-32
FUT7	-3.05769	1.18e-44
HNRNPA1P8	-3.05792	2.74e-29
TSACC	-3.05819	4.12e-35
RP11-402J6.3	-3.0585	9.63e-33
FREM2	-3.05864	5.3e-46
RP11-451O13.1	-3.05879	6.14e-15
UGT1A11P	-3.05917	1.44e-17
HNRNPA1P42	-3.05926	6.05e-26
RPL29P30	-3.05982	2.86e-16
TRAV16	-3.05995	4.99e-29
DCC	-3.06004	2.17e-47
TCL6	-3.0601	1.4e-17
RP1-290I10.2	-3.06022	6.39e-18
EIF4BP7	-3.06048	2.67e-60
RP11-466F5.8	-3.06055	2.49e-15
ACY3	-3.06081	2.08e-31
RP11-65B23.3	-3.06082	1.93e-15
AC009237.10	-3.06085	9.03e-33
RP11-321A17.3	-3.06104	7.9e-17
ART4	-3.0614	3.81e-60
MIR26B	-3.06184	3.06e-25
FFAR4	-3.06184	5.41e-51
VDAC1P1	-3.06193	1.12e-33
DRP2	-3.06211	4.37e-50
MRPS17P1	-3.0622	7.16e-15
BEND3P1	-3.06221	4.37e-22
RP11-504E21.1	-3.06238	4.36e-12
KCTD16	-3.0627	1.04e-40
IGSF23	-3.06275	4.3e-38
MIR548C	-3.06304	2.15e-24
MIR548C.1	-3.06304	2.15e-24
CSMD1	-3.06322	3.49e-43
FDPSP4	-3.06336	4.36e-20
CYP17A1	-3.06354	7.71e-51
NPM1P32	-3.06373	1.32e-19
LL22NC03-22A12.9	-3.06379	2.56e-14
RP5-827C21.1	-3.06408	1.3e-32
NDUFA4P2	-3.06417	2.55e-14
IRX1P1	-3.06444	3.25e-14
RP1-3E10.2	-3.06448	7.1e-24
GAGE13	-3.06451	1.52e-16
RP5-1046G13.2	-3.06459	1.44e-18
AC114730.5	-3.06466	1.77e-19
ROPN1	-3.06512	2.06e-27
TRIM60P15	-3.0652	2.04e-12
RFKP2	-3.06556	4.16e-14
REEP2	-3.06566	4.97e-48
RP11-114G11.3	-3.0659	4.73e-14
CICP12	-3.0659	1.26e-13
RP11-550I15.1	-3.06624	2.8e-23
AC006372.4	-3.06633	1.88e-10
RPL21P127	-3.06652	2.66e-21
CTB-55O6.4	-3.06683	1.09e-17
RP11-231E4.2	-3.0672	2.54e-13
RP3-461F17.2	-3.06756	9.06e-16
RP4-576H24.2	-3.06761	7.88e-19
RP11-485C11.1	-3.06791	1.08e-15
RPL9P5	-3.06811	9.39e-16
OR9A3P	-3.06815	2.94e-13
RP11-141P6.1	-3.06865	3.95e-21
RPSAP42	-3.06868	1.36e-14
AC015849.16	-3.06868	2.8e-37
AC092646.2	-3.06933	4.03e-15
LINC01310	-3.07	8.97e-14
RPL35P1	-3.07018	1.35e-18
GAD1	-3.07082	3.92e-40
ZIM2	-3.07128	1.72e-32
AC004941.3	-3.07157	3.66e-15
RP11-1151B14.3	-3.072	3.07e-14
IFNA22P	-3.07238	1.46e-19
CTD-2015B23.2	-3.07276	2.18e-27
RP11-366M4.18	-3.07289	2.31e-15
CTD-2014B16.2	-3.07291	6.09e-16
EEF1E1P1	-3.07298	2.15e-18
RP11-463H24.1	-3.07307	2.78e-16
HMGN2P22	-3.07325	2.39e-16
CCT6P4	-3.07339	6.71e-18
TCHH	-3.07358	1.05e-33
RPL23AP77	-3.07361	2.02e-20
RP11-119D9.1	-3.0741	4.83e-16
TAS2R60	-3.07417	1.86e-39
EXOC3L4	-3.07445	1.79e-56
RP11-341G5.2	-3.07488	3.98e-15
AC015884.1	-3.075	8.77e-13
ASXL3	-3.07507	7.52e-45
RP11-461O7.1	-3.07514	1.55e-14
ST13P16	-3.07524	3.15e-15
RP11-530I17.1	-3.07553	8.44e-15
MIR361	-3.0757	5.97e-22
NME9	-3.07582	2.41e-48
RP11-90H3.1	-3.0759	1.47e-29
RP11-778J16.2	-3.07621	3.19e-19
RPL27AP5	-3.07636	2.06e-16
GATA1	-3.07661	2.22e-77
MSMB	-3.07678	7.18e-32
KRTAP4-16P	-3.07685	5.93e-27
RP11-274M17.2	-3.07709	1.26e-18
RP11-196I18.4	-3.07711	1.04e-15
RP11-798K3.3	-3.07719	4.3e-33
OR2A12	-3.07743	6.34e-39
TSSK1B	-3.07752	1.91e-40
RPL21P33	-3.07771	6.24e-15
HAUS6P2	-3.07785	5.09e-19
SLC25A21	-3.07787	3.89e-55
CTD-2246P4.1	-3.07817	9.97e-18
PDE6C	-3.07828	2.57e-65
AK6P1	-3.07886	9.33e-17
MBL1P	-3.07924	4.83e-30
MBL1P.1	-3.07924	4.83e-30
RP11-415H23.4	-3.07928	4.65e-12
ANKRD18DP	-3.07974	1.1e-24
NYAP2	-3.07991	2.28e-37
EIF2S2P2	-3.07996	4.11e-23
RP11-622O11.5	-3.08046	4.17e-20
PRR13P4	-3.08059	1.52e-19
KRTAP4-12	-3.08064	7.83e-17
AC114730.3	-3.08065	3.88e-24
RP11-485B17.5	-3.0807	3.79e-22
RP11-423F24.3	-3.08082	7.57e-30
ANO3	-3.08127	2.12e-47
RP11-973N13.3	-3.08148	9.23e-18
RPLP0P11	-3.08177	1.5e-15
RNU6-237P	-3.08203	7.32e-17
GAPDHP28	-3.08208	4.58e-19
DRAXINP1	-3.08231	4.11e-18
SLC15A1	-3.08249	1.76e-32
RP11-483G21.3	-3.08279	8.79e-20
RP11-851M3.1	-3.083	3.93e-14
C5orf49	-3.08304	1.37e-32
KRT18P49	-3.08328	4.37e-17
SNRPCP20	-3.08336	2.8e-15
ERVMER34-1	-3.08343	3.14e-40
HAP1	-3.08363	5.26e-55
RP11-423H2.1	-3.08366	8.97e-37
IGKV2D-10	-3.0838	3.72e-14
RP11-430G17.1	-3.08393	1.4e-13
KB-1247B1.1	-3.08394	2.42e-15
GPR152	-3.08397	3.78e-51
RP11-131O15.2	-3.0841	4.36e-18
OR7E116P	-3.08441	5.29e-18
RP11-307A17.2	-3.08452	1.17e-14
CTD-2544L4.1	-3.08513	1.31e-16
RP11-1033H12.3	-3.08514	1.42e-15
BCRP3	-3.08549	2.85e-39
MIR1251	-3.08554	3.52e-15
RP13-329D4.3	-3.08577	5.53e-18
NTF6B	-3.08581	6.4e-15
RP11-187E13.1	-3.08586	8.9e-25
RP11-200A13.2	-3.08594	9.01e-14
CNTNAP2	-3.08595	1.37e-36
CNN2P8	-3.08608	1.23e-16
SSU72P3	-3.0861	3.04e-16
RP13-379O24.2	-3.08615	6.73e-15
KCNMB2-AS1	-3.08654	6.75e-17
RP11-91A18.1	-3.08696	2.07e-18
USP6	-3.08699	6.3e-39
RP4-785G19.2	-3.08709	9.55e-35
TMEM52	-3.08721	3.33e-34
RP11-368N21.1	-3.08725	8.51e-13
PIPOX	-3.08735	6.73e-57
MIA	-3.08737	3.93e-22
SNORD115-1	-3.0874	2.64e-14
FAM179A	-3.08776	1.76e-54
RP11-400N9.1	-3.08802	5.61e-15
RP11-30M20.1	-3.08815	3.53e-17
PRDX2P2	-3.0886	1.26e-16
RP11-959F10.4	-3.08862	4.96e-17
RP11-136I13.1	-3.08871	4.82e-14
RPL26P30	-3.0889	8.82e-30
CYP2C8	-3.08905	2.62e-44
EEF1A1P24	-3.08905	1.11e-30
PRSS21	-3.08906	6.94e-32
RP11-32D4.1	-3.08918	2.79e-12
RP1-89D4.1	-3.08969	3.19e-16
ZNF670	-3.08977	8.5e-29
RP11-402G3.4	-3.08987	3.6e-15
RPL5P10	-3.09001	3.96e-15
KRT8P28	-3.0901	4.38e-17
KRTAP10-11	-3.09047	3.06e-24
MIR660	-3.09051	7.11e-11
MT-TP	-3.09055	3.18e-31
MIR140	-3.09078	6.47e-21
TUBB8P9	-3.09106	1.46e-16
CTD-2651C21.3	-3.09109	3.61e-21
TBXA2R	-3.09114	2.31e-48
RP11-598D12.2	-3.09124	3.78e-13
CEACAMP2	-3.09159	9e-17
FAM228A	-3.09196	8.61e-31
HOTAIRM1	-3.09197	1.34e-17
WNT3	-3.09234	1.13e-41
WNT3.1	-3.09234	1.13e-41
AC092198.1	-3.09241	9.42e-15
LINC01411	-3.09241	3.4e-14
RP11-445F12.1	-3.09247	1.17e-16
IFNA5	-3.09267	6.91e-27
CTD-2073O6.1	-3.09269	1.04e-21
RPL5P17	-3.09283	8.02e-19
PA2G4P2	-3.09285	5.53e-29
POU5F1	-3.09292	7.07e-68
MBLAC1	-3.09292	2.85e-37
KBTBD11	-3.09337	3.49e-49
PEBP1P2	-3.09338	1.06e-28
RP11-286H14.1	-3.09385	2.01e-16
RP11-606P2.1	-3.09403	1.64e-16
OVCH1-AS1	-3.09425	3.66e-38
REP15	-3.09432	2.57e-37
CTD-2089O24.2	-3.09464	4.05e-15
RP11-528M18.3	-3.09529	1.34e-13
RP1-169I5.4	-3.09536	2.3e-12
ACSM4	-3.09577	1.46e-47
VCX2	-3.09577	6.88e-20
LINC01435	-3.09588	4.54e-14
AC062017.1	-3.09618	2.18e-33
AC018892.8	-3.0965	8.05e-12
EEF1DP5	-3.09676	1.65e-15
APOOP4	-3.09694	3e-20
ZNF541	-3.09704	1.47e-51
LINC01015	-3.09737	1.47e-14
RP4-801G22.2	-3.09747	1.41e-19
FOXO1B	-3.09761	9.28e-19
BUB3P1	-3.09769	1.57e-21
RP11-1079K10.1	-3.09819	1.83e-16
RP11-509A17.3	-3.09861	7.86e-20
KRT18P2	-3.09861	7.72e-23
ZNF970P	-3.09891	3.77e-18
OR8B10P	-3.09896	3.66e-14
RAB44	-3.09899	4.93e-38
RP11-290O12.1	-3.09914	3.52e-15
RP11-10A14.4	-3.09917	7.35e-25
FMN2	-3.09919	2.91e-53
SMTNL2	-3.09922	1.08e-35
TRBV7-4	-3.09931	7.1e-29
CTB-55P19.1	-3.09934	3.19e-17
RP11-640N20.8	-3.0996	5.6e-26
AC015969.3	-3.09971	4.15e-18
IGHV3-47	-3.09984	1.47e-17
BMP6P1	-3.09987	1.96e-14
RP11-452G18.2	-3.09991	2.5e-33
TP53AIP1	-3.09992	5.15e-48
OR7E100P	-3.10007	1.51e-25
RP11-163O19.8	-3.1001	4.11e-16
FLG2	-3.10015	5.88e-38
CEACAM16	-3.1002	6.89e-47
GEMIN8P2	-3.1002	2.55e-12
C1orf100	-3.10049	6.35e-41
AGAP10P	-3.10121	4.56e-60
PPIAP16	-3.10179	2.91e-29
LINC00971	-3.10217	1.06e-16
ST13P11	-3.10232	1.37e-25
RP11-875O11.2	-3.10233	1.35e-20
FGF16	-3.10244	1.87e-37
MIR3187	-3.10246	1.02e-18
RPS15P5	-3.10274	6.18e-23
EEF1A1P36	-3.10293	7.56e-16
RPL15P1	-3.10295	4.62e-17
KCNIP1	-3.10299	2.75e-50
FOXD1	-3.10299	1.34e-32
RP11-346J10.2	-3.10312	8.01e-23
MT-TD	-3.10315	7.34e-19
RP11-379H8.1	-3.10325	5.17e-34
TLK1P1	-3.10335	2.4e-35
RP11-927P21.8	-3.10367	1.52e-25
C1QTNF9-AS1	-3.10383	6.77e-20
RPL6P30	-3.10387	1.29e-18
RP11-378I6.1	-3.10393	9.13e-14
SMIM24	-3.10401	5.74e-37
PPIAP1	-3.1041	1.8e-16
DUOXA2	-3.10484	9.54e-44
RP11-382F24.1	-3.10494	3.18e-15
ISCA2P1	-3.10505	3.54e-14
PIGPP3	-3.10534	1.63e-15
RPL35P9	-3.10567	2.97e-16
CCDC13	-3.1057	9.07e-47
RP11-94D20.1	-3.10576	2.6e-18
HMGA1P6	-3.10578	1.9e-19
SMYD1	-3.10598	3.9e-41
PHBP21	-3.10629	4.05e-23
MIR521-1	-3.10629	2.19e-14
CH17-13I23.1	-3.10658	1.32e-13
RP11-1072C15.4	-3.10667	7.08e-28
C1DP3	-3.10679	2.57e-15
SLMO2P1	-3.10694	1.54e-16
OR7E4P	-3.10721	3.72e-23
KRTAP12-2	-3.10727	2.67e-19
CCDC58P3	-3.10728	3.03e-17
AC004129.9	-3.10742	5.95e-18
FAM3D-AS1	-3.10759	3.06e-22
KNDC1	-3.1077	2.12e-48
CTB-50L17.2	-3.10779	1.12e-16
CYCSP32	-3.10834	1.87e-21
RP11-449L13.2	-3.10847	7.59e-19
DCAF4L1	-3.10893	1.49e-38
HOTTIP	-3.10906	7.82e-12
CCR9	-3.10915	5.04e-55
SNORD115-11	-3.10939	2.39e-10
MIR150	-3.10966	2.95e-25
RP11-496I2.4	-3.10977	6.32e-15
EFHB	-3.11006	5.04e-46
AF277315.13	-3.11009	7.97e-14
ATP5G2P1	-3.1101	2.7e-16
FCN2	-3.1102	1.02e-47
RP11-15H7.2	-3.11032	2.29e-15
AC002480.2	-3.11061	8.84e-15
SUB1P3	-3.11067	1.02e-20
AC005740.4	-3.11089	6.08e-19
RP11-454P7.3	-3.11141	4.01e-15
SNORA40.7	-3.11167	7.25e-12
AC079922.2	-3.11187	1.73e-24
SNRPEP5	-3.112	1.52e-13
RBM48P1	-3.11245	8.25e-19
RP11-214C8.2	-3.11262	1.36e-45
RPS4XP3	-3.11292	6.98e-23
CTD-2325A15.3	-3.11305	2.06e-19
RP5-1053E7.3	-3.11319	3.64e-24
AOC1	-3.11327	1.99e-50
PSMC1P2	-3.11332	3.7e-23
AF186192.5	-3.1134	2.03e-31
RPL10P15	-3.1142	4.88e-33
RP11-79P5.3	-3.11428	9.21e-19
ZNF33AP1	-3.11452	1.43e-16
CCER1	-3.11483	3.81e-28
PRND	-3.1153	1.2e-35
CPA4	-3.1155	1.63e-47
RHBDL3	-3.11558	2.24e-42
SATB1-AS1	-3.11576	6.94e-21
KCNK13	-3.11658	5.16e-37
IFITM8P	-3.11678	6.08e-16
KRT18P56	-3.11708	5.81e-18
IGHD1-7	-3.11735	9.41e-18
RP11-803B1.3	-3.11736	4.07e-14
CCL20	-3.11779	3.56e-28
C9orf163	-3.1178	1.7e-32
IVL	-3.11797	8.93e-26
AC009969.1	-3.11808	1.9e-12
AL133493.2	-3.11824	8.11e-19
CTD-2651B20.5	-3.11843	1.09e-15
KLHL4	-3.11872	2.44e-46
RP11-462L8.2	-3.11893	1.03e-20
AOX2P	-3.11899	1.26e-15
RP11-9E13.4	-3.11902	6.7e-22
RP11-293P20.2	-3.11908	4.47e-24
CTD-2554C21.1	-3.11932	8.62e-40
NKAIN2	-3.11953	5.38e-53
SNORD115-5	-3.11974	1.22e-12
EIF3IP1	-3.1198	1.37e-28
GAPDHP68	-3.12005	3.66e-22
RP11-1081L13.3	-3.12014	2.81e-17
MIR8083	-3.12019	4.3e-11
RP11-379K17.2	-3.12037	8e-25
RP11-419M24.4	-3.1205	3.88e-15
RP11-446E9.1	-3.12053	1.3e-43
CTD-2311B13.5	-3.12083	7.11e-15
HEMGN	-3.12117	2.84e-28
RP11-50B3.2	-3.12117	2.6e-28
AC009120.10	-3.12124	1.22e-21
HMGB3P1	-3.12142	1.21e-16
VSTM2L	-3.12165	5.38e-32
SLC25A3P1	-3.12198	6.07e-16
RP11-163O19.1	-3.12234	8.64e-17
SCN3B	-3.1229	2.87e-41
OTX2-AS1	-3.12299	6.96e-16
OR5H8	-3.1236	3.85e-17
OR52E6	-3.12365	3.18e-25
LINC00621	-3.12433	6.29e-28
FAM210CP	-3.12433	3.78e-18
PTGES3P4	-3.12442	1.08e-17
AP000361.2	-3.12443	8.06e-14
CNN2P7	-3.12448	1.35e-17
CTBP2P5	-3.12465	2.11e-20
RP3-323B6.1	-3.1249	4.8e-17
RP11-442O1.3	-3.12531	5e-17
PSG4	-3.12554	6.36e-34
KCNF1	-3.1256	4.4e-31
ZFP92	-3.12569	9.56e-44
RPL18AP16	-3.12571	1.2e-19
RP11-817O13.1	-3.12571	3.46e-12
RP11-165H4.2	-3.1258	1.15e-19
EEF1A1P27	-3.12586	4.35e-17
CAMK2B	-3.12616	6.47e-49
KRT8P21	-3.12625	4.95e-22
ADD3-AS1	-3.12649	6.89e-46
RP11-126O22.1	-3.12669	7.37e-21
PSMC1P6	-3.12674	8.66e-18
CYP2W1	-3.12695	2.54e-55
CRHR1	-3.12728	3.54e-40
CRHBP	-3.12755	3.68e-58
AHCYP4	-3.12762	3.4e-25
RNASEH1P1	-3.12771	1.42e-23
CYP51A1-AS1	-3.12785	4.79e-32
DNM1P33	-3.12814	7.08e-21
EIF3LP1	-3.12823	2.51e-19
RP11-5O23.1	-3.12824	1.07e-13
C7orf71	-3.12853	3.38e-37
RPL36AP51	-3.12866	3.82e-14
SDHDP1	-3.12916	8.53e-20
LHCGR	-3.12946	2.87e-45
AKR1C5P	-3.13013	2.58e-21
MKRN3-AS1	-3.13018	4.2e-14
RP11-500M8.6	-3.13069	4.49e-17
RP1-152L7.8	-3.13111	1.33e-14
RP11-567B20.1	-3.13138	3.04e-13
NIFKP4	-3.1316	3.79e-17
RPL31P63	-3.13178	5.22e-19
RPL5P33	-3.13211	6.59e-19
TRAV27	-3.13212	6.69e-22
DHX40P1	-3.13214	1.39e-12
RMDN2-AS1	-3.13218	5.69e-29
LY6G6C	-3.13246	2.41e-39
FASLG	-3.13251	1.19e-56
RP11-687M24.8	-3.13253	2.72e-22
FEN1P1	-3.13272	1.39e-25
SDHCP4	-3.13302	1.69e-26
OR52N2	-3.13318	7.64e-24
TNPO1P2	-3.13328	4.71e-19
SYP	-3.13341	1.51e-62
PALM2-AKAP2	-3.13416	6.23e-25
RP11-609L23.2	-3.13464	1.77e-19
RP11-502F1.2	-3.13477	5.99e-15
RNASE2	-3.13494	5.03e-42
AC104634.3	-3.13495	1.08e-21
CTB-95D12.1	-3.13501	1.18e-36
LINC01132	-3.13515	4.64e-16
SNRPCP2	-3.13538	1e-20
KRTAP4-7	-3.13541	2.65e-14
GAPDHP67	-3.13554	2.73e-15
DSG1-AS1	-3.13587	3.36e-23
WI2-2373I1.2	-3.13588	7.92e-12
AC018688.1	-3.13615	6.75e-17
KCTD14	-3.13617	4.85e-38
HNRNPKP3	-3.1362	3.21e-18
AE000662.93	-3.13655	9.74e-22
AC093698.1	-3.13692	3.97e-18
CTC-484M2.1	-3.13701	1.19e-21
HOXC13-AS	-3.13703	5.38e-26
RP11-79E3.1	-3.13703	1.47e-15
RP11-73B8.1	-3.13704	2.71e-18
ANXA8	-3.1377	5.42e-39
CYP27B1	-3.13773	6.06e-75
AC013470.8	-3.13795	6e-17
TPTE2P1	-3.13803	6.06e-54
GOT2P2	-3.13813	3.16e-22
RP11-560I19.2	-3.13828	3.84e-17
AKR1C7P	-3.13839	5.25e-34
PROX1-AS1	-3.13904	2.46e-27
KRTAP2-3	-3.13936	1.45e-18
LINC01471	-3.13973	2.32e-16
MIR942	-3.13979	3.34e-27
LINC00974	-3.13994	2.65e-15
PPP1R2P1	-3.13999	1.15e-24
TTC34	-3.14012	4.06e-50
RPL17P2	-3.14034	4.88e-16
HSD3BP2	-3.14045	4.25e-28
AC098820.3	-3.14046	9.01e-12
RP11-1267H10.4	-3.14047	8.28e-20
PDZD9	-3.14077	3.52e-42
RANP6	-3.14079	7.79e-17
HMGB1P11	-3.1408	4.86e-25
RP11-219G10.1	-3.14127	2.68e-23
RP11-389O22.5	-3.14128	3.69e-17
RP11-206L10.1	-3.14146	3.45e-20
TMEM249	-3.14166	1.5e-13
RPL23AP80	-3.14171	4.78e-19
C9orf153	-3.14237	7.28e-36
RP11-163G10.2	-3.14239	2.95e-16
MROH5	-3.14239	3.71e-51
LINC01346	-3.14241	4.96e-13
PSMC1P8	-3.14267	8.74e-22
LEKR1	-3.14286	1.81e-53
RP11-445N18.3	-3.14313	1.06e-21
SLC16A1P1	-3.14333	5.1e-18
AC111200.7	-3.14357	4.05e-21
RP11-77I22.4	-3.14372	4.76e-13
RP11-805I24.1	-3.14382	4.88e-16
CTB-23I7.3	-3.14413	1.22e-17
ZNF804A	-3.14417	2.92e-66
SDR42E2	-3.14418	1.27e-49
SNORD115-9	-3.14428	7.45e-14
AHRR	-3.14444	3.39e-50
FAIM2	-3.14466	1.85e-54
IGLV1-36	-3.14468	2.52e-29
PRUNEP1	-3.14484	4.53e-19
RP11-263I1.1	-3.14496	1.71e-27
TRBV7-3	-3.1451	6.69e-28
GTF2H4	-3.1451	3.93e-14
C5orf17	-3.14515	3.75e-24
PRSS1	-3.14524	3.79e-34
MRPS21P1	-3.14559	2.38e-14
RPS26P3	-3.14584	7.47e-21
AC108479.2	-3.14591	2.34e-16
RP11-351J23.2	-3.14603	1.28e-14
RPL29P2	-3.14615	2.15e-16
RP11-81H3.2	-3.14646	7.58e-19
MIR933	-3.14648	2.99e-30
LPO	-3.14654	9.59e-63
RP11-133L14.2	-3.14667	1.81e-13
ACTBP13	-3.14688	1.4e-15
EIF4EP5	-3.14705	1.77e-19
KLHL30	-3.14736	8.28e-47
GRM8	-3.14743	5.52e-40
RP11-153M3.1	-3.14758	1.62e-40
IGHV3-62	-3.14763	4.98e-17
RP11-280K24.4	-3.14768	3.7e-14
KCNH3	-3.14779	4.41e-55
CCDC87	-3.14789	1.6e-47
RPL7P61	-3.14793	5.05e-17
UBE2V2P1	-3.14818	2.04e-15
FAM186A	-3.14824	3.12e-73
C10orf90	-3.14846	4.18e-35
RP11-474C8.3	-3.14861	3.5e-15
TSPAN8	-3.14891	9.13e-31
TRAV12-2	-3.14911	2.08e-34
IZUMO1	-3.14936	4.89e-58
RP11-288G3.3	-3.1495	2.96e-17
MIR934	-3.14966	2.1e-11
FRMPD3-AS1	-3.14988	5.51e-20
CRB2	-3.15014	3.57e-66
CORT	-3.15016	2.34e-17
CYP3A4	-3.15018	1.96e-51
OR2L1P	-3.1505	4.97e-36
CRYM	-3.15056	1.45e-46
TRBV5-5	-3.15087	3.68e-25
MTHFD2P5	-3.15131	1.58e-19
CD1D	-3.15142	2.45e-52
ENSAP2	-3.15144	2.58e-29
CTD-2022H16.2	-3.15149	6.08e-18
RPL19P13	-3.15162	2.62e-15
RP11-760D2.13	-3.15187	8.38e-24
SH3TC2	-3.15196	1.82e-59
RPL13AP20	-3.15216	3.44e-39
HSP90AA5P	-3.15225	5.33e-30
AC016757.3	-3.15229	1.43e-29
IGHD7-27	-3.15243	1.7e-12
DPF3	-3.15247	2.14e-52
TPM4P1	-3.15261	1.68e-19
PGAM4P1	-3.15276	3.54e-17
TRAV3	-3.15282	1.68e-41
RP5-832C2.5	-3.15285	2.32e-40
SNORA59B	-3.15301	3.51e-14
IGKV1OR22-1	-3.15332	2.08e-17
UPK1B	-3.15342	4.48e-45
ANP32D	-3.15371	1.96e-26
FXYD6P1	-3.15411	4.55e-13
SMLR1	-3.15434	3.98e-30
RP11-690G19.4	-3.15448	3.33e-21
IGHV3OR15-7	-3.15454	1.85e-18
RP11-781E19.1	-3.15459	1.01e-24
ANAPC1P1	-3.15469	4.17e-53
CTAGE15	-3.15489	4.81e-26
BRINP2	-3.15489	2.5e-35
MTHFD2P1	-3.15492	3.22e-19
CBX1P1	-3.15505	1.03e-30
RNF112	-3.15508	1.55e-50
HSPA8P1	-3.15545	6.23e-37
BNC1	-3.15564	9.37e-41
HMGN2P16	-3.15565	5.19e-13
GLULP3	-3.15569	1.62e-21
PHF2P2	-3.15579	6.15e-28
RP11-98F14.11	-3.15615	3.07e-36
IGHV3-76	-3.15622	3.21e-13
RP3-407E4.4	-3.1566	7.61e-19
AGGF1P1	-3.15667	5e-15
DNM1P31	-3.1568	1.98e-14
RPL7P12	-3.15711	1.74e-22
USP8P1	-3.15752	3.09e-41
RP3-347M6.1	-3.15762	1.1e-19
TRAV21	-3.15794	5.55e-25
IGKV6-21	-3.15855	1.22e-23
IGKV2-18	-3.15855	1.83e-24
RP11-114H24.2	-3.15891	1.47e-43
PTP4A1P7	-3.15916	4.44e-18
ESRG	-3.15954	9.56e-19
KRT41P	-3.15955	2.28e-19
DNM1P49	-3.15983	1.68e-17
RP11-367E12.4	-3.16008	7.06e-18
CCDC116	-3.16026	3.34e-47
RP11-747H12.3	-3.16029	7.06e-18
CACNA2D4	-3.1603	4.85e-68
RP11-167N4.5	-3.16044	3.75e-21
TCEB3CL	-3.16064	2.59e-15
LRRC36	-3.16085	1.11e-47
DGAT2L6	-3.16088	8.92e-52
RP11-272G22.3	-3.16174	1.35e-16
DHRS4L1	-3.16179	5.6e-59
RP11-367G18.2	-3.16195	1.71e-20
BTF3P4	-3.16225	1.14e-15
OSTM1-AS1	-3.16251	2.89e-15
VENTXP7	-3.16257	3.1e-19
RP11-336N8.4	-3.16263	4.27e-17
RP11-117L6.1	-3.16267	3.18e-19
RP11-567G24.1	-3.16296	1.49e-40
RP11-603B24.1	-3.16333	2.75e-30
ITIH2	-3.16372	1.44e-61
EPHX3	-3.16388	3.39e-41
RPL7P28	-3.1639	2.89e-33
WDR49	-3.16403	1.29e-47
RP11-159D12.10	-3.16423	2.13e-19
EIF3LP2	-3.16442	2.32e-25
RP11-345K9.3	-3.16457	3.85e-14
EID2B	-3.1647	6.11e-36
RP11-435I10.6	-3.16476	3.19e-14
CTD-2278I10.1	-3.16516	2.31e-11
PRRT4	-3.16523	1.08e-53
RP3-468B3.2	-3.16532	1.06e-22
RP11-15P13.1	-3.16558	3.78e-18
RP11-368M16.6	-3.16622	1.72e-20
LCNL1	-3.16655	1.21e-34
IGHD3-22	-3.16664	7.55e-15
PRSS46	-3.16668	1.02e-29
RP11-775L16.1	-3.16692	1.06e-20
AC010492.5	-3.16718	3.86e-15
KCNC2	-3.16733	3.25e-43
RP11-279O9.4	-3.1677	2.16e-46
TPMTP4	-3.16791	3.93e-15
RP11-318G8.2	-3.16806	7.25e-19
TCEB1P2	-3.16816	3.47e-18
AC233299.2	-3.16875	1.19e-14
RP11-670N15.2	-3.16888	1.68e-13
RP11-404K5.2	-3.16894	1.35e-28
RP11-959F10.5	-3.16937	3.94e-24
RP11-742D12.2	-3.16962	2.69e-15
TRAV8-1	-3.16972	2.14e-25
CLIC4P2	-3.1701	2.51e-16
ANKRD20A1	-3.17022	2.35e-28
CATIP-AS1	-3.17045	4.01e-48
RP3-470B24.5	-3.17055	5.5e-33
RP11-160H12.2	-3.1707	1.6e-20
TMCC1P1	-3.17093	3.18e-19
CLDN34	-3.17105	1.11e-45
SLC35F1	-3.17126	1.34e-39
IGHV3-41	-3.17172	5.7e-18
RP11-521O16.2	-3.1723	3.5e-16
GPR45	-3.17263	1.08e-37
HMGB1P9	-3.17263	4.28e-19
AC130360.8	-3.17288	4.97e-19
ANKRD18CP	-3.17313	2.23e-52
PI3	-3.1736	4.74e-27
NUP210L	-3.17373	1.55e-81
KRT18P6	-3.17375	5.27e-20
HIST1H2BPS1	-3.17376	3.25e-16
RP11-397G5.2	-3.17421	3.4e-24
B3GAT1	-3.17451	7.29e-45
MYH16	-3.17467	4.73e-54
FTLP2	-3.17515	1.23e-22
SYN3	-3.17518	8.35e-43
OR51B4	-3.17521	2.5e-29
CASQ2	-3.17531	5.6e-44
TRBV6-1	-3.17555	2.52e-29
VN1R5	-3.17595	1.25e-39
RP11-231D20.2	-3.17605	2.84e-17
RP11-318K12.1	-3.17618	8.69e-14
KRTAP9-9	-3.17638	5.82e-16
TGM1	-3.17642	9.97e-71
PRAMENP	-3.17645	5.58e-17
FTLP1	-3.17664	1.25e-16
LUZP2	-3.17683	1.19e-32
RPL5P6	-3.17684	1.39e-19
UBE2WP1	-3.17695	1.08e-14
PAPPA2	-3.17721	4.14e-48
RPL4P5	-3.17749	1.13e-45
AC002310.10	-3.17787	8.72e-44
INSRR	-3.17794	3.41e-61
GPX1P2	-3.178	7.68e-28
FAUP1	-3.17801	2.64e-24
RP13-726E6.1	-3.17815	1.13e-15
COX7A2P2	-3.17832	9.76e-17
B3GALT1	-3.17838	1.3e-44
MIR598	-3.17845	6.41e-15
OR4B2P	-3.17892	1.74e-16
PDIA2	-3.17913	2.95e-44
RP11-678D18.1	-3.17928	8.23e-18
RNF183	-3.17941	1.75e-37
RP11-65J3.6	-3.17942	1.23e-15
RP11-451F20.1	-3.17942	2.4e-13
PACRG	-3.17967	7.23e-42
HMGN2P11	-3.17976	1.2e-18
DNAJA1P1	-3.18011	2.56e-16
CCDC184	-3.18033	4.42e-35
MRPS21P3	-3.18075	3.91e-17
RP11-626I20.2	-3.18079	1.7e-16
EIF4A1P6	-3.18114	8.49e-19
GPR55	-3.18124	5.8e-43
RP11-114H23.3	-3.18137	4.06e-22
RP11-393N4.2	-3.1814	1.55e-21
IGHV1-67	-3.18141	1.41e-19
MCMDC2	-3.18148	2.23e-64
RP11-558O12.1	-3.18172	3.01e-17
HNRNPA1P72	-3.18173	4.25e-21
BTF3L4P4	-3.18179	3.28e-14
RP11-456J20.1	-3.1819	5.7e-40
RP11-312J18.7	-3.18266	6.03e-15
HFM1	-3.18274	3.02e-46
RUNDC3A-AS1	-3.18274	1.02e-26
RPL4P1	-3.18282	4.1e-23
RP11-124G5.2	-3.18284	1.25e-14
RPL7AP33	-3.18285	3.65e-16
VSIG10L	-3.18314	1.35e-56
HS3ST4	-3.18365	1.62e-32
RPL23AP59	-3.18403	5.77e-23
TRDV1	-3.1843	6.04e-26
KATNBL1P4	-3.18434	2.92e-11
SH2D1B	-3.18467	1.8e-32
TRAV8-3	-3.18532	1.13e-31
RP11-45P22.2	-3.18538	3.25e-14
RP11-74K11.1	-3.18542	5.16e-26
C11orf16	-3.18569	1.53e-40
CTB-60B18.17	-3.1858	3.33e-17
HSPD1P5	-3.18585	6.68e-34
CYCSP51	-3.18593	3.74e-28
NPAS4	-3.18609	1.65e-38
INTS4P1	-3.18636	9.3e-41
CATIP-AS2	-3.18657	8.17e-21
FAM19A5	-3.18661	1.84e-52
RP11-572M11.2	-3.18669	1.59e-15
C16orf95	-3.18698	1.62e-40
HIST1H2BPS2	-3.18722	3.64e-17
FDPSP8	-3.18727	5.62e-22
RARSP1	-3.18733	5.02e-17
RP11-209M4.1	-3.18757	2.67e-36
DEFB106A	-3.18812	1.25e-09
IGLV5-48	-3.18813	2.61e-21
CYP46A1	-3.18816	2.1e-67
RP11-242F24.1	-3.18828	1.09e-15
SLC12A1	-3.18847	3.53e-52
HPD	-3.18861	3.8e-48
DMC1	-3.1887	7.06e-59
ADGRG3	-3.18877	1.03e-58
MIR890	-3.189	7.27e-15
AC092155.1	-3.18916	2.3e-23
OR7E129P	-3.18929	1.8e-23
PDE4C	-3.18933	1.39e-51
PDE4C.1	-3.18933	1.39e-51
YBX1P9	-3.18961	4.45e-17
RPL23AP26	-3.18982	8.55e-18
TRPC5	-3.19045	2.33e-56
WT1-AS	-3.19085	1.2e-45
OR7E62P	-3.19096	2.21e-15
C3orf36	-3.19132	8.17e-33
AC104308.2	-3.19145	2.08e-15
PPP1R3G	-3.19146	2.08e-55
CYP4F10P	-3.19174	1.34e-18
PPM1AP1	-3.19174	2.72e-15
RAD9B	-3.19186	1.44e-54
IGFL1P2	-3.19242	1.56e-15
HSP90AB3P	-3.19257	9.27e-46
OR2A15P	-3.19276	2.09e-24
SGCA	-3.19287	5.82e-43
ELFN2.1	-3.19311	6.55e-16
MCIDAS	-3.19368	4.05e-39
RP11-655B23.1	-3.19375	2.25e-26
EIF4A2P4	-3.1938	3.29e-28
RP11-236J17.6	-3.19423	1.13e-24
TRAV25	-3.19434	1.33e-17
OR7H1P	-3.1949	5.03e-14
MIR1277	-3.19491	5.4e-25
OR7E108P	-3.19515	3.74e-16
RP11-848D3.5	-3.19528	6.62e-16
IGHD4-17	-3.19538	7.65e-16
PGAM1P4	-3.19578	1.32e-37
DMBT1P1	-3.1959	7.61e-18
CTC-453G23.8	-3.19592	1.89e-39
NXT1P1	-3.19603	1.38e-17
MPL	-3.19609	5.15e-75
ERVV-1	-3.19616	1.65e-28
HSPD1P10	-3.19691	1.55e-22
RP11-108B14.4	-3.197	1.14e-18
RP11-760D2.11	-3.19709	8.27e-17
ELAVL2	-3.19753	8.86e-35
FUT9	-3.19762	9.32e-34
ARGFXP1	-3.19798	4.76e-24
MIR887	-3.19826	1.55e-25
AC004980.8	-3.19828	2.4e-15
ZNF72P	-3.19849	2.49e-14
HSPA8P11	-3.19856	1.12e-28
TTLL10	-3.19868	2.84e-46
ZEB2P1	-3.19874	4.18e-31
RP11-579O24.3	-3.19904	3.42e-16
SPHKAP	-3.19929	1.96e-37
AC092570.4	-3.1993	1.5e-17
RP11-468N14.4	-3.19956	6.32e-18
TRBV6-7	-3.19967	1.6e-23
RP11-342F17.2	-3.1997	1.1e-18
CDCA4P2	-3.19986	8.47e-13
SNORD115-4	-3.20012	3.22e-15
RP11-57C13.5	-3.20023	1.22e-18
AMACR	-3.20035	1.38e-46
RP13-401N8.1	-3.20059	4.52e-19
RP11-368M16.9	-3.20111	1.98e-20
TFR2	-3.20123	1.86e-56
RP11-204M4.2	-3.20145	4.62e-26
C8orf34	-3.20147	5.25e-47
CTD-2126E3.4	-3.20175	5.71e-13
KRT18P22	-3.20178	4e-26
OR7E23P	-3.20185	6.84e-25
RP11-264F23.1	-3.20186	5.2e-26
ACOXL	-3.20187	1.29e-51
OR4A13P	-3.2022	2e-16
MIR196A2	-3.20233	2.8e-21
SAMD13	-3.2024	1.7e-48
HNRNPA1P1	-3.20267	4.48e-25
CLK3P2	-3.20295	9.49e-15
GALNT13	-3.20305	3.91e-36
HMGN1P35	-3.2034	1.09e-18
UBE2L5P	-3.20344	1.05e-25
RP11-57C19.2	-3.20394	1.07e-20
RP11-791G16.5	-3.20413	2.69e-18
CCDC62	-3.20431	1.69e-69
EIF3LP3	-3.20446	3.11e-19
RP11-289I10.2	-3.20484	1.33e-32
EDN3	-3.20502	2.85e-35
GSTM5P1	-3.20513	7.76e-18
ST13P12	-3.20518	3.52e-27
CHST9	-3.2053	6.48e-38
FUNDC2P4	-3.20537	2.46e-18
ZNF259P1	-3.2055	2.4e-38
AC004053.1	-3.20556	6.93e-18
RP11-404K5.1	-3.20577	2.25e-18
GUCY2D	-3.20584	5.87e-68
XPNPEP2	-3.20586	1.8e-55
AC079753.5	-3.20615	2.18e-17
PRPH2	-3.20654	1.08e-53
PGAM1P9	-3.2067	1.56e-23
TARDBPP2	-3.20678	1.09e-25
KRT18P11	-3.20682	2.2e-32
RP11-241F15.7	-3.20707	4.7e-23
AC115617.2	-3.20708	1.61e-33
RP5-1059H15.1	-3.20722	2.76e-19
RPSAP23	-3.20722	8.54e-21
RP11-125N22.3	-3.20727	2.37e-14
RP4-641G12.4	-3.20741	2.57e-31
ASTN1	-3.20741	8.98e-50
RP11-339A7.1	-3.20743	1.15e-26
GABRD	-3.20775	3.12e-37
AC009517.2	-3.20788	3.91e-16
CEACAMP11	-3.20809	1.49e-16
SMUG1P1	-3.20814	4.78e-15
FAM157B	-3.20842	1.37e-32
NRL	-3.20854	5.15e-66
KRTAP5-9	-3.20855	4.38e-18
PLCXD3	-3.20875	4.73e-35
GLRA3	-3.20893	1.34e-32
SPATA31D2P	-3.20916	2.25e-21
PSMC1P9	-3.20919	1.06e-36
KIF1A	-3.20941	2.17e-39
RP11-119H12.4	-3.20949	3.31e-26
ULK4P3	-3.20997	4.77e-16
RP11-7D5.2	-3.20998	3.35e-19
RNASE7	-3.21001	3.91e-30
CTB-52I2.4	-3.21037	4.69e-34
CTA-246H3.8	-3.21074	3.16e-32
GTF2IP11	-3.21086	1.49e-16
IGHD4-4	-3.21095	9.48e-17
SYNGR3	-3.21095	1.7e-43
CTD-2114J12.1	-3.21117	3.92e-35
IGHJ2	-3.21124	1.1e-18
KRT8P51	-3.21129	1.07e-15
RP11-529P9.1	-3.21132	5.12e-19
KRT126P	-3.21178	2.84e-14
CYCSP27	-3.21224	1.36e-16
PRB2	-3.21246	1.68e-37
ZNF843	-3.21264	7.5e-54
KRT8P9	-3.21266	2.78e-32
TEKT3	-3.21284	1.51e-49
MED28P4	-3.21292	1.24e-13
MIR744	-3.21306	2.31e-22
HIPK4	-3.21323	4.95e-39
MIR1289-2	-3.21326	1.87e-22
CASC10	-3.21334	2.52e-37
EFCAB8	-3.21339	3.55e-55
OR7E105P	-3.21342	2.71e-26
CTD-2292M16.7	-3.21348	2.5e-33
NFE4	-3.21392	3.53e-29
IGFL4	-3.21398	3.03e-33
TMSB4XP2	-3.214	1.55e-16
AKR1B1P4	-3.21438	9.53e-25
CTD-2342I9.1	-3.21453	2.25e-22
TUBB4BP7	-3.21492	1.3e-18
CRTAC1	-3.21509	3.95e-54
RP11-123B3.2	-3.21518	3.39e-14
RP11-466G12.3	-3.21527	3.83e-14
ZNF962P	-3.21536	3.31e-20
RPL12P37	-3.2157	1.04e-15
AC006116.22	-3.21573	5.63e-33
SUB1P2	-3.21608	2.27e-17
FGF7P2	-3.21622	1.5e-19
MESTP4	-3.21657	1.14e-23
AP001046.6	-3.2168	8.46e-16
NIFKP1	-3.21722	7.51e-21
C12orf71	-3.21745	3.53e-37
IGHV3-25	-3.21759	1.21e-17
CACNA1I	-3.21808	2.64e-68
GPR1	-3.21808	5.96e-41
C1orf177	-3.21816	4.39e-50
TUBBP2	-3.21856	5.89e-16
CTC-264K15.6	-3.21868	1.17e-17
KB-1732A1.1	-3.21893	2.49e-16
RPL21P24	-3.21895	9.78e-17
RP11-600F24.1	-3.21942	3.28e-38
TRPC4	-3.21948	1.16e-52
CTB-60E11.9	-3.21953	9.5e-42
NUS1P4	-3.21997	9.34e-19
RP11-400K9.2	-3.22033	4.7e-28
RP11-382N13.3	-3.22034	8.41e-17
RP11-141M1.3	-3.22041	2.67e-39
OR7E115P	-3.22053	2.5e-24
FAM218BP	-3.22053	3.08e-16
ZNF859P	-3.22056	2.32e-36
RIPPLY3	-3.22066	9.75e-36
RP11-14I2.2	-3.22067	2.26e-16
RP3-423B22.5	-3.22079	8.24e-23
IGKV1D-17	-3.22095	8.11e-24
CTD-3074O7.7	-3.22106	1.17e-17
MIR154	-3.22108	1.6e-18
ISLR2	-3.2215	9.67e-53
AC138623.1	-3.2218	6.44e-17
IL6STP1	-3.22199	1.19e-26
ZNF652P1	-3.22227	1.67e-22
RGPD4-AS1	-3.22297	1.13e-11
RP11-97C18.1	-3.22304	1.89e-20
AP000343.1	-3.22305	2.02e-20
MIR548B	-3.22329	2.39e-16
AC009313.2	-3.22335	2.3e-17
RP11-510I21.1	-3.22359	8.42e-23
ACTG1P9	-3.22373	1.23e-31
RDH16	-3.22386	1.12e-49
ACTG1P16	-3.22387	4.4e-22
RP1-258N20.3	-3.2242	1.01e-17
SCEL-AS1	-3.22438	2.06e-19
RP11-62H7.3	-3.22444	2e-20
FER1L6-AS1	-3.22464	2.06e-14
RP11-366L18.1	-3.22513	4.09e-14
RPL5P28	-3.22523	1.03e-22
HSPB9	-3.22571	1.19e-31
ACBD7	-3.22607	1.03e-41
TCAM1P	-3.22608	4.63e-16
OR7E91P	-3.22621	3.37e-30
FAM71F1	-3.2265	7.13e-45
RPL6P25	-3.22679	1.22e-18
CST9LP2	-3.22731	2.96e-14
RP11-318K12.3	-3.22731	1.61e-33
RP11-390M11.1	-3.22742	6.19e-27
C2CD4A	-3.22747	1.11e-31
RP11-545A16.3	-3.22754	9.11e-36
NHLRC1	-3.22774	5.78e-70
RIMBP2	-3.22779	6.61e-60
RPS3AP50	-3.22792	1.45e-15
RP11-982M15.6	-3.22807	4.67e-30
AC018463.5	-3.22811	2.1e-24
RP11-122M14.1	-3.22812	1.67e-13
AP001331.1	-3.22819	4.05e-15
RP11-340I6.5	-3.22819	2.24e-20
RPL7AP73	-3.22836	2.71e-15
ST13P5	-3.22838	2.33e-49
KRT18P68	-3.22842	3.68e-24
LPAR4	-3.22863	2.41e-43
SPTLC1P4	-3.22886	6.69e-22
STK33	-3.22894	3.15e-49
RP1-241P17.4	-3.22899	2.92e-23
ST8SIA2	-3.22923	5.32e-56
HNRNPKP2	-3.22934	8.7e-41
RP11-33A14.3	-3.22938	5.73e-18
HNRNPA3P16	-3.22942	1.99e-20
RPL7AP34	-3.22943	6.19e-19
RP11-382M14.1	-3.22959	3.11e-34
RP11-793I11.1	-3.23003	2.52e-22
RP11-366M4.17	-3.23008	2.78e-18
CASC4P1	-3.23027	1.31e-34
CD244	-3.23044	3.52e-53
AC118758.1	-3.23049	1.52e-16
CTAGE3P	-3.23102	4.48e-50
RP6-91H8.5	-3.23144	1.08e-13
MIR513A2	-3.23162	2.57e-17
GDI2P1	-3.23175	3.49e-23
MT-TS1	-3.23177	1.22e-34
ANO5	-3.23189	1.43e-41
C9orf170	-3.23258	2.08e-26
RP5-1024G6.7	-3.23298	4.61e-15
EPPIN	-3.23311	8.12e-20
DNAI1	-3.23317	1.11e-58
AGGF1P5	-3.23364	1.19e-16
SLC6A12	-3.23372	9.64e-56
RP11-497K15.1	-3.23373	3.98e-17
RP11-261N11.8	-3.23375	6.56e-17
RP11-359P18.1	-3.23376	6.36e-18
TRAV34	-3.23379	1.65e-21
ZFP57	-3.23445	1.26e-30
EEF1A1P8	-3.23469	1.24e-24
OR2H2	-3.2352	1.62e-36
RP11-680H20.2	-3.23584	1.32e-25
CALM1P1	-3.23635	6.66e-17
RP1-15D7.1	-3.23708	1.13e-15
RP11-417L14.1	-3.23764	1.73e-22
NDUFA5P12	-3.23769	3.15e-15
AC092638.2	-3.23787	9.3e-26
S100Z	-3.23798	6.16e-25
SMCO3	-3.23813	9.49e-41
MIR297	-3.2384	2.8e-15
MIR662	-3.23842	2.76e-20
RPS26P55	-3.23854	2.98e-27
RPSAP1	-3.23863	2.62e-24
OR7E106P	-3.23886	2.74e-23
PTENP1	-3.23887	3.08e-55
CTD-2616J11.16	-3.23906	6.3e-25
DNM1P35	-3.23908	1.24e-27
ACOT6	-3.23917	9.93e-31
RP11-63E16.1	-3.23917	5.15e-23
RPL21P40	-3.23926	8.36e-29
RP11-530A18.1	-3.23929	5.48e-19
HNRNPA1P32	-3.23987	8.37e-25
RP11-457K10.2	-3.24007	2.13e-19
NPM1P9	-3.24011	1.97e-27
RP11-232D9.2	-3.24014	3.32e-21
KCNH2	-3.24021	4.56e-53
OR5AK3P	-3.24027	6.99e-16
MIR653	-3.24032	2.02e-19
DRD2	-3.24037	3.37e-44
CLCNKA	-3.24066	2.9e-50
AC073055.2	-3.24074	3.01e-21
BEND3P2	-3.2408	2.16e-16
MIR582	-3.24093	4.64e-26
IPO8P1	-3.24104	1.22e-57
BLOC1S2P1	-3.24106	6.19e-13
CYCSP55	-3.24111	1.22e-24
C10orf111	-3.24118	1.61e-24
ITGA2B	-3.24136	3.39e-53
C1QTNF9	-3.24141	9.62e-28
SLC7A9	-3.24241	2.8e-64
RPL7AP8	-3.24311	3.75e-20
RP11-473P24.2	-3.2433	4.38e-16
HTR2A	-3.24356	6.47e-47
GLDC	-3.24358	1.19e-42
C20orf197	-3.2436	1.11e-38
BMS1P9	-3.24371	3.91e-17
TRPM6	-3.24374	6.97e-57
MIR218-1	-3.24374	2.29e-25
RPL7P58	-3.24379	5.45e-20
CTD-2651B20.3	-3.24381	1.37e-26
MIR500A	-3.24423	3.07e-16
CTRB1	-3.24494	9.35e-36
RP11-710E1.1	-3.24544	7.19e-15
LINC01483	-3.24552	4.92e-16
AMD1P4	-3.24555	2.78e-20
DNAJA1P4	-3.24575	4.29e-15
NF1P10	-3.24636	5.03e-15
PPP1R2P6	-3.24642	5.34e-17
IL4	-3.24657	2.08e-33
MAGEE2	-3.24696	3.59e-38
AHCYP7	-3.247	1.8e-19
SUCLA2P2	-3.24711	2.49e-17
MIRLET7G	-3.24725	2.65e-17
RP11-56A10.1	-3.24728	6.47e-37
MIR218-2	-3.24742	1.05e-28
XXyac-YX155B6.5	-3.24755	4.6e-17
TUBA4B	-3.24785	3.74e-52
MIR103A1	-3.24819	1.5e-17
RCC2P8	-3.24831	1.01e-20
DPPA2P3	-3.24833	6.59e-21
DCLK3	-3.24882	2.96e-45
RIMS2	-3.24905	6.89e-34
CRIP3	-3.24929	7.33e-53
MESTP2	-3.25016	4.7e-17
PRKRIRP2	-3.25021	1.68e-27
HMGN1P37	-3.25026	2.07e-20
RP11-160H12.3	-3.25047	6.21e-19
RP11-91K8.2	-3.25064	7.18e-16
VGF	-3.25069	1.31e-41
AC002486.2	-3.25095	3.47e-17
TPMTP3	-3.25096	5.47e-18
RP11-863N1.4	-3.25115	9.53e-18
TRH	-3.2512	3.35e-30
SPTLC1P5	-3.25142	7.1e-20
RP11-824M15.3	-3.25154	5.32e-24
RP11-186F10.2	-3.2516	4.94e-35
ZIC2	-3.25167	4.24e-42
HERC2P8	-3.25171	1.38e-27
RP11-118F2.2	-3.2518	3.23e-18
RP1-32I10.10	-3.25218	4.19e-28
DNAJB1P1	-3.2522	2.89e-29
SNORD114-22	-3.25278	1.23e-20
HOXA4	-3.25319	1.2e-53
CYCSP25	-3.25337	3.32e-27
RP11-152C15.1	-3.25368	1.87e-21
AC010095.7	-3.25383	3.02e-23
MESTP3	-3.25387	4.57e-18
AC004924.1	-3.25406	4.08e-14
KCNK17	-3.25449	2.96e-40
POLR3GP2	-3.25463	9.35e-23
SUMO1P4	-3.25497	3.09e-23
CTD-2277K2.1	-3.25515	1.29e-16
RPL13AP23	-3.25515	1.57e-17
MKI67P1	-3.25518	1.46e-22
KCNJ16	-3.25558	2.45e-37
CTD-2186M15.1	-3.25592	2.4e-19
CACNA2D3	-3.25601	3.53e-65
GYG1P1	-3.25608	3.98e-16
USP17L6P	-3.25623	7.68e-15
RP11-806K15.1	-3.25666	7.25e-16
RP4-792G4.3	-3.25712	1.03e-18
RPL23AP91	-3.25714	1.16e-19
SPNS3	-3.25724	9.18e-48
RP11-463C8.5	-3.25725	2.48e-19
OR52N5	-3.25742	5.55e-29
NIFKP8	-3.25761	3.39e-14
FABP5P11	-3.25774	6.57e-24
RSL24D1P3	-3.25779	2.44e-18
CNN2P6	-3.25826	2.46e-21
FSCN3	-3.25855	1.39e-52
PPP1R14D	-3.25873	3.48e-46
RP11-40H20.5	-3.25878	1.79e-19
RPS10P3	-3.25883	6.61e-32
AC011738.4	-3.25888	5.02e-24
CYCSP39	-3.259	6.21e-17
ZAN	-3.25935	1.6e-42
B3GALT5-AS1	-3.25946	5.91e-48
RP11-767I20.1	-3.2597	8.52e-16
AE000662.92	-3.25976	5.3e-28
RP11-553N16.1	-3.26089	2.33e-25
IMMP1LP2	-3.26103	3.54e-19
POU5F1B	-3.26134	1.29e-54
BNIP3P1	-3.26193	1.52e-30
RP11-296P7.4	-3.26205	1.61e-34
CTD-2312P21.1	-3.2623	3.28e-20
XXbac-B33L19.10	-3.2625	4.86e-14
CNTN2	-3.26258	1.18e-65
SCGB1A1	-3.26259	1.12e-38
RP11-578F21.4	-3.26276	1.07e-24
OPN4	-3.26309	1.49e-38
OR7A5	-3.2633	3.51e-35
FAM90A25P	-3.26342	9.74e-39
PDCL2P1	-3.26347	8.63e-19
FAM8A3P	-3.2638	3.82e-17
PCAT7	-3.26385	6.76e-25
RP11-169L17.3	-3.26422	1.11e-17
RP11-125N22.4	-3.26438	2.85e-21
RP11-756G12.1	-3.26447	7.81e-18
ADAMTS7P3	-3.26481	1.67e-51
EIF4EP3	-3.26525	7.67e-24
RP11-466F5.9	-3.26536	8.24e-19
RP11-548K12.6	-3.26549	3.08e-18
WI2-2373I1.1	-3.26554	1.92e-18
AC139099.6	-3.26558	5.82e-11
ALDH7A1P1	-3.26586	7.08e-55
HLA-V	-3.26615	2.92e-59
CD164L2	-3.26644	6.08e-52
RP11-231P20.2	-3.26645	2.6e-13
SLC25A5P3	-3.26649	1.13e-18
ATP10B	-3.26666	8.42e-61
GSTO3P	-3.26676	4.52e-19
CH17-270A2.1	-3.26676	9.15e-25
DDX6P1	-3.26691	9.51e-24
ERICH3	-3.26711	8.1e-44
RP11-433J8.1	-3.26744	6.71e-17
RLBP1	-3.26765	5.14e-56
USP44	-3.2678	4.88e-51
C9orf24	-3.26781	2.24e-60
IGHV1OR15-2	-3.26797	8.35e-18
RP11-126K1.2	-3.26803	5e-48
TMEFF1	-3.26826	1.43e-15
UBE2MP1	-3.26842	3.84e-19
GSTA12P	-3.26851	6.9e-18
RPL17P44	-3.26858	3.31e-25
PTPRVP	-3.26864	5.72e-43
RP11-438P9.2	-3.26864	7.01e-19
IGKV1OR2-6	-3.26869	1.54e-17
RP11-293M10.2	-3.26919	3.91e-28
SLMO2P3	-3.26972	1.17e-15
CTC-281F24.3	-3.27001	5.14e-36
CADM2	-3.27008	3.85e-51
RPL3P7	-3.27019	4.81e-36
RP11-557B23.3	-3.2703	6.93e-21
ARL14EPL	-3.2703	1.2e-18
LINC01119	-3.27073	2.92e-25
GXYLT1P6	-3.27122	1.99e-19
CTC-499B15.1	-3.2713	3.74e-20
CTC-525D6.2	-3.27165	1.35e-14
RP11-218E20.3	-3.27179	1.01e-19
AC064853.3	-3.27185	9.51e-16
RP11-1166P10.7	-3.27232	4.43e-17
NPM1P14	-3.27232	6.96e-19
SLIT1	-3.27235	4.96e-60
RP11-471J7.1	-3.27259	2.1e-16
HAVCR1	-3.2735	3.72e-55
TPM3P8	-3.27383	4.07e-36
PAICSP3	-3.2739	8.11e-21
RP11-463C14.1	-3.27394	2.81e-21
TTC16	-3.27407	1.35e-57
IGKV1-32	-3.27453	1.06e-14
HILS1	-3.27472	1.42e-33
ANKRD20A19P	-3.27499	1.01e-27
AC092610.12	-3.27537	3.56e-23
RP11-640M9.4	-3.27554	3.36e-16
NPM1P22	-3.27564	7.21e-21
FAM71D	-3.27571	5.73e-43
SUMO1P1	-3.27591	4.93e-17
TPI1P2	-3.27591	6.85e-39
IGLJ2	-3.27605	5.3e-28
OR2W3	-3.27639	1.03e-32
RP11-481K9.4	-3.27655	2.14e-23
RP1-81D8.3	-3.27673	4.27e-12
NPM1P47	-3.2768	1.23e-16
WSCD2	-3.27695	6.12e-51
SPANXC	-3.27712	8.13e-24
RP11-384F7.2	-3.27729	1.95e-19
HSD17B13	-3.27741	9.66e-41
CAPSL	-3.27743	1.63e-33
XCR1	-3.27745	2.07e-64
C14orf39	-3.27748	1.52e-48
OR1N1	-3.27754	5e-43
HOMER2P2	-3.27762	2.65e-17
POU5F1P2	-3.27765	3.28e-19
PTCD2P1	-3.27793	4.7e-19
CTA-481E9.4	-3.27796	3.64e-18
RP11-809H16.3	-3.27816	4.74e-22
TRGJP1	-3.27838	8.44e-18
KRT18P26	-3.2786	1.63e-33
ZNF90P3	-3.27862	1.98e-18
MIR1261	-3.27871	1.22e-13
BTF3P5	-3.2788	3.27e-21
ADH5P2	-3.27903	2.01e-20
MSNP1	-3.27908	2.38e-38
RP13-347D8.7	-3.2793	1.22e-27
ATP5G1P8	-3.27934	1.29e-17
RP11-372E1.1	-3.27944	4.33e-22
XXbac-B444P24.10	-3.27948	1.03e-51
FRG2FP	-3.27953	1.39e-23
RP11-395B7.2	-3.27954	1.45e-41
RPL23AP25	-3.2796	3.68e-24
HSD3BP1	-3.27981	6.54e-25
ALDH3A1	-3.27999	6.33e-49
RP11-775E10.1	-3.2801	2.32e-17
CTD-2571E19.3	-3.28113	1.13e-30
TRAV10	-3.2813	2.45e-23
MIR206	-3.28143	1.54e-15
RPS2P24	-3.28144	2.97e-20
RP1-159M24.1	-3.28159	9.32e-33
OSTF1P1	-3.28163	1.1e-17
RPL7L1P13	-3.28166	6.64e-22
MADCAM1	-3.28168	1.05e-52
KRBOX1	-3.28183	1.23e-17
ILF2P2	-3.2819	1.48e-22
AC005102.1	-3.28218	1.81e-17
ACTR3P2	-3.28222	7.36e-26
OR6W1P	-3.28229	6.76e-42
RP11-567M16.1	-3.28236	1.8e-21
MRPS16P2	-3.28248	3.36e-17
POLD2P1	-3.28249	1.47e-20
MORF4L2P1	-3.28253	1.52e-17
CTNNA3	-3.28263	2.9e-45
ALOX15	-3.28263	5.09e-45
PPIAP25	-3.28278	3.85e-19
FAM21EP	-3.28289	9.92e-52
RP11-40G16.1	-3.28341	1.2e-16
KRT89P	-3.2835	4.13e-29
RP11-513D4.3	-3.28378	8.37e-17
RCBTB2P1	-3.28415	7.46e-17
ARL9	-3.28419	6.43e-40
OR14K1	-3.28445	1.39e-44
TMEM88B	-3.2846	7.16e-25
RANP5	-3.28482	3.95e-18
SOX5P	-3.28548	7.92e-21
FKBP1AP3	-3.28552	2.03e-18
IGKV1D-43	-3.28563	1.9e-25
RP11-300I6.5	-3.28564	5.83e-17
SIRPAP1	-3.28574	5.56e-41
TSEN2P1	-3.28638	1.2e-21
TGIF1P1	-3.28648	3.26e-25
TMEM35	-3.28685	4.34e-36
CTRC	-3.28753	2.48e-40
NPM1P42	-3.28758	4.56e-18
RNMTL1P2	-3.2876	3.21e-17
CYP4F22	-3.28763	5.36e-47
ARHGAP42P2	-3.28776	4.43e-35
RP11-302F12.2	-3.28782	1.36e-18
CTC-444N24.9	-3.28789	8.52e-20
CTD-2206N4.2	-3.28802	8.58e-15
MAN1B1-AS1	-3.28803	4.28e-40
SLC25A53	-3.28815	6.28e-48
C10orf107	-3.28821	3.04e-47
AC093106.4	-3.28823	1.75e-15
MYOM3	-3.28824	3.58e-53
OSTCP4	-3.28824	6.28e-20
DGKB	-3.2883	2.72e-52
IL11	-3.28839	3.34e-55
GDNF-AS1	-3.28866	5.37e-17
RP11-493L12.5	-3.28876	9.68e-20
IGHV3-35	-3.2888	1.03e-33
TTLL9	-3.28886	1.96e-49
MIR15B	-3.28915	1.9e-13
ESRRB	-3.28938	2.39e-51
UCN2	-3.28964	1.25e-40
SLC17A7	-3.28969	1.93e-40
NPM1P33	-3.2902	1.13e-24
TMEM145	-3.29023	3.25e-43
RCC2P3	-3.29033	4.38e-20
LINC00239	-3.29073	6.81e-45
TRBV7-7	-3.29075	4.75e-31
RP11-543E8.2	-3.29108	2.65e-15
CFAP58	-3.29108	1.67e-66
DSG1	-3.29114	2.35e-27
DDX18P6	-3.29133	1.26e-24
DEFB134	-3.29135	2.5e-23
RP11-344N17.3	-3.29142	6.91e-17
RP11-955H22.2	-3.29166	1.04e-16
VWA5B2	-3.29207	1.21e-48
RP11-106M3.1	-3.29212	4.27e-32
RFC3P1	-3.29216	3.63e-16
NECAB2	-3.29222	3.52e-42
PDE11A	-3.29231	1.03e-69
KRT8P1	-3.29248	2.26e-31
RP11-133K1.6	-3.29248	3.65e-27
RP11-205M3.3	-3.29255	2.23e-15
BRWD1P1	-3.29262	3.03e-17
LAP3P2	-3.29264	5.28e-28
RP11-312J18.5	-3.29272	2.82e-49
RP11-326E22.1	-3.29276	6.56e-18
GJB4	-3.29299	3.06e-42
OR5H7P	-3.29308	7.98e-25
RP11-746M1.8	-3.29342	1.77e-16
TEX28	-3.29349	3.47e-17
RP3-364H10.1	-3.29365	6.24e-15
RP13-75G22.1	-3.29422	4.2e-20
MIPEPP1	-3.29423	1.3e-25
NFE2	-3.29424	1.9e-34
CLCN3P1	-3.29476	8.99e-21
MIR574	-3.29477	2.18e-20
CRHR2	-3.29482	5.16e-57
CHRDL2	-3.29486	1.11e-55
SCN2B	-3.29488	1.76e-43
DSCR9	-3.29511	2.14e-43
RPL36P16	-3.29529	1.19e-17
RP11-257I8.1	-3.29529	1.71e-17
CICP22	-3.29537	9.88e-19
CDV3P1	-3.2956	1.16e-18
NBEAP1	-3.29562	1.81e-32
CRCT1	-3.29575	5.81e-15
RP11-1281K21.1	-3.29606	1.02e-23
RP11-428G5.6	-3.29621	2.86e-18
RP3-492P14.2	-3.29649	3.72e-20
LINC00574	-3.29675	7.78e-30
MIR335	-3.29686	4.25e-23
CHCHD2P6	-3.29732	6.7e-25
RP11-64C12.7	-3.29747	3.62e-24
OR5H4P	-3.29749	1.01e-17
FOXD4	-3.29794	2.99e-52
RP3-522D1.2	-3.29806	2.36e-20
CSPG5	-3.29818	6.9e-57
OR6K4P	-3.2983	1.24e-17
CTD-3018O17.6	-3.29835	1.85e-24
MIR412	-3.29857	6.95e-16
KCNJ12	-3.29869	1.47e-45
RBBP4P4	-3.29936	7.89e-25
RPS2P35	-3.29954	8.62e-26
RPL21P12	-3.29965	4.59e-26
RP5-988G15.1	-3.29975	8.62e-18
ANKRD20A7P	-3.30006	2.26e-39
RPL34-AS1	-3.30011	1.04e-42
WDR11-AS1	-3.30073	1.12e-18
LL22NC03-24A12.9	-3.30084	1.65e-17
HOXB5	-3.3009	4.47e-50
OR4A1P	-3.30102	2.03e-18
VCX	-3.3011	3.19e-27
OR5M4P	-3.30113	8.67e-21
RP11-82H13.2	-3.30125	2.87e-28
HMGN2P40	-3.3013	2.15e-20
SLCO1A2	-3.30154	1.2e-31
RFWD2P1	-3.30163	1.33e-29
RP11-760D2.7	-3.30169	1.38e-21
CKBP1	-3.30185	6.28e-19
RP4-565E6.1	-3.30204	9.73e-24
PSG8	-3.30213	2.81e-53
MBD3L4	-3.30221	5.12e-11
ACTG1P19	-3.30229	5.27e-22
HMGB1P4	-3.30248	1.05e-21
MOGAT2	-3.30265	1.95e-42
MEP1AP4	-3.30272	1.95e-18
HNF1A-AS1	-3.3031	4.08e-21
RP11-80F22.2	-3.30312	8.24e-18
NUPR1L	-3.30322	1.2e-21
LRRC9	-3.30387	6.08e-52
CLEC18B	-3.30397	1.01e-41
NPM1P38	-3.30406	2.67e-20
EIF4BP1	-3.30408	8.78e-18
CICP17	-3.3044	1.73e-19
FAM9A	-3.30444	2.41e-30
NPM1P40	-3.30447	2.96e-25
SLC35F3	-3.3051	2.21e-61
NPW	-3.30529	3.99e-37
SNAI1P1	-3.30545	5.44e-18
CTC-523E23.9	-3.306	7.09e-18
AC012507.4	-3.30605	7.89e-17
UBE2SP2	-3.3062	4.91e-29
KB-1683C8.1	-3.30633	3.74e-19
VDAC1P5	-3.30636	3.86e-26
AP000358.5	-3.30645	3.18e-17
GRIN2A	-3.30647	1.06e-41
KRTAP5-10	-3.30655	8.57e-27
NTRK1	-3.30669	9.28e-71
HMGN2P25	-3.30681	2.79e-20
EFCAB1	-3.30709	8.41e-40
MIR509-1	-3.30712	4.69e-14
RP11-25C15.1	-3.30746	1.49e-18
CTC-518B2.9	-3.30762	2.39e-31
PAICSP4	-3.30768	5.09e-27
RP11-125N22.1	-3.30781	2.28e-14
KRT18P46	-3.30793	1.39e-18
PSG1	-3.30795	2.99e-43
AMY1B	-3.30813	3.27e-25
RP11-24H1.1	-3.30824	4.84e-21
MIR153-2	-3.30875	1.47e-16
AC073150.6	-3.30876	2.57e-24
OR5B21	-3.3088	1.21e-45
AL390877.1	-3.30892	1.21e-16
RPL7P27	-3.30908	6.18e-16
[truncated: 7,041 more rows]

## Sheet: Pre vs Post HER2 HET
Gene	log2FoldChange	padj
MALAT1	5.00107	9.51e-06
RNU4-2	4.98869	3.57e-07
RN7SK	4.67869	8.41e-07
NEAT1	4.64842	4.27e-14
IGKC	4.47206	1.19e-08
SCARNA9	4.46391	2.79e-09
SCARNA9.1	4.46391	2.79e-09
SNORA20.3	4.30969	1.08e-07
SNORA73B	4.17672	2.65e-11
H19	4.07014	0.000777357
RPL26	3.98471	1.51e-15
SNORD17	3.96593	1.95e-12
SNORD15B	3.96133	3.06e-11
RPLP1	3.86362	7.81e-11
RNU4-1	3.81379	0.000281022
MT-RNR1	3.7542	5.19e-07
SCARNA7	3.74198	9.68e-10
RP11-290D2.6	3.69454	1.02e-09
SNORD89	3.45491	5.3e-08
TPT1	3.44524	1.12e-08
RORB-AS1	3.40123	1.67e-06
SCARNA13	3.37504	3.37e-09
SNORA74B	3.30876	5.61e-12
CTD-2515O10.5	3.306	0.000396703
RP13-270P17.1	3.30054	4.12e-09
SCARNA5	3.21871	6.06e-07
SNORD67	3.18178	9.27e-06
PTMA	3.17547	3.17e-14
PTMA.1	3.17547	3.17e-14
TSIX	3.17427	1.83e-16
RP3-368A4.6	3.1676	0.00698009
SNORA53	3.15587	3.48e-08
EGR1	3.14895	4.01e-29
RPLP2	3.09857	6.47e-11
RP11-685M7.5	3.0773	1.9e-09
RPL36	3.07377	2.03e-10
RPL32	3.06735	1.04e-08
RP5-940J5.9	3.0432	3.35e-05
TMSB10	3.0361	5.84e-11
XIST	3.03183	5.52e-13
RPS6	3.03041	9.47e-12
RP11-178L8.9	3.02113	0.0143104
LINC01134	-3.00007	0.00168925
CALY	-3.00225	2.03e-08
IGKV1OR22-5	-3.00246	0.000590308
PSPN	-3.00247	6.51e-11
LOC440461	-3.00359	1.88e-09
MIR574	-3.00411	0.00154369
SLC25A6P2	-3.0043	0.000163721
VSTM5	-3.00435	2.39e-14
HOXC12	-3.00444	1.23e-05
POU3F1	-3.00467	1.1e-06
RP11-795H16.2	-3.00471	0.000187064
RNPS1P1	-3.00513	1.84e-06
RP11-556I13.2	-3.00618	1.75e-05
FTLP1	-3.00639	0.00506548
CTB-60E11.11	-3.0076	0.00531748
MIR105-1	-3.00827	0.00447314
RP11-183E9.2	-3.00878	0.000500444
MIR519D	-3.00887	0.000324461
LAMTOR3P1	-3.00918	0.00338266
CAV3	-3.01085	9.17e-05
RP11-173D3.3	-3.01095	0.00637879
MIR887	-3.01097	1.49e-05
TEKT1	-3.0112	3.01e-05
OR4K5	-3.01171	1.75e-06
RP11-467L13.4	-3.01224	1.77e-05
TRAV41	-3.01261	1.86e-07
TMEM155	-3.01293	0.000295728
MED15P4	-3.01476	0.00405712
C2orf61	-3.01482	1.98e-07
LRTM2	-3.01499	2.19e-08
FLYWCH1P1	-3.01584	3.44e-06
EIF4A1P7	-3.0161	0.000220178
MIR210	-3.01611	0.00031622
APOA1	-3.01707	4.92e-06
GBX2	-3.01766	1.14e-09
MIR367	-3.01785	0.0106721
CISD1P1	-3.01811	0.00167263
KRASP1	-3.01839	0.00437042
GAGE13	-3.01874	0.00446917
VDAC1P5	-3.01895	6.95e-05
DNMT3L	-3.01974	5.88e-07
LINC00293	-3.01984	4.44e-12
PRM2	-3.02092	1.16e-08
OR7G2	-3.02094	9.48e-07
NMUR1	-3.02119	4.28e-09
RP5-947P14.1	-3.02168	0.00789446
PTGFR	-3.02175	1.34e-10
RP11-469N6.1	-3.02207	0.00428482
RP11-15B24.5	-3.02218	0.000720216
BX842568.4	-3.02223	2.87e-05
MCEMP1	-3.02252	6.05e-07
SPACA4	-3.02286	2.03e-06
CTD-2158P22.1	-3.02292	0.00268803
RP11-296E23.1	-3.02327	0.0213839
MIR129-1	-3.02354	0.00152378
ADIG	-3.02379	2.48e-05
GS1-309P15.3	-3.02395	0.000618777
OR52B2	-3.02458	2.39e-06
MGAT4D	-3.02549	2.27e-05
SLC25A47	-3.02652	8.05e-07
PLA2G2E	-3.02728	3.2e-07
RP11-281O15.5	-3.02834	0.00152537
PRAMEF1	-3.02841	7.48e-06
PRAMEF1.1	-3.02841	7.48e-06
NPS	-3.02875	0.000235868
GOLGA2P6	-3.02881	0.000137625
MIR744	-3.03022	0.000381713
AC002486.2	-3.03028	0.00682596
ZPBP	-3.03051	3.97e-07
IPMKP1	-3.03053	0.00075634
TIMM17BP1	-3.03097	4.33e-05
RP11-371E8.4	-3.03286	0.000730438
OR4N3P	-3.03287	0.00340422
PRR31	-3.03378	1.17e-06
LINC01502	-3.0338	0.00502954
OR7E160P	-3.03383	0.0010701
RP11-989E6.13	-3.03393	1.37e-06
HOXA11-AS	-3.03411	6.19e-06
AC012123.1	-3.0344	2.13e-11
OR8U1	-3.03588	5.27e-08
OR8U1.1	-3.03588	5.27e-08
MIR769	-3.03716	0.000580326
RP11-85O21.2	-3.03808	9.7e-09
RP11-368I7.6	-3.04063	0.00823718
GRK7	-3.04077	6.98e-07
TBC1D3I	-3.04215	0.000132688
VTI1BP1	-3.04249	0.000728941
OR4A15	-3.04355	0.000111678
HAUS6P3	-3.04517	2.18e-07
KRTAP12-4	-3.04729	8.3e-06
KRTAP10-7	-3.04743	0.000447484
PF4	-3.0475	5.08e-05
CTD-2008P7.3	-3.04758	0.00802219
AL161645.1	-3.04766	0.00465936
RP11-134K13.2	-3.0484	3.44e-09
GALR1	-3.04861	2.99e-11
CCDC177	-3.04879	9.71e-05
RP11-453D16.1	-3.04991	0.00394216
OR8A1	-3.05112	1.37e-05
PRAMEF6	-3.05165	0.000236988
OR52E3P	-3.05269	0.00663564
TCEB2P1	-3.05429	2.34e-05
TMEM151B	-3.05511	4.8e-08
CCL25	-3.05518	1.05e-08
EGR4	-3.05605	6.85e-09
LINC00304	-3.05684	0.00624552
AC091801.1	-3.05773	8.93e-09
OR51F5P	-3.05803	0.000248544
OR8G1	-3.05807	6.98e-07
ERAS	-3.05858	1.31e-09
SOX17	-3.05869	4.07e-15
FTLP17	-3.05932	0.00622864
OR6K2	-3.05962	2.31e-07
FARSBP1	-3.05985	0.00180879
CCK	-3.06022	1.67e-06
RP11-690P14.4	-3.06136	0.00375039
OMP	-3.06172	8.24e-07
APOA1-AS	-3.06216	9.27e-07
AC119403.1	-3.06236	3.22e-05
CDC14C	-3.06251	2.66e-07
HBM	-3.06448	1.59e-07
MIR199B	-3.0651	0.00153657
LYZL4	-3.06533	1.28e-08
LY6G6F	-3.06539	0.000117273
PGK2	-3.06555	1.4e-05
LBX1	-3.06569	4e-06
AC093787.1	-3.06593	0.00284318
RP11-269M20.1	-3.06679	1.56e-07
REXO1L8P	-3.06732	2.23e-06
FSCN1P1	-3.06762	2.62e-06
AC010754.1	-3.06781	0.0162275
RP11-548K12.11	-3.07	0.00176332
H3F3AP3	-3.07094	0.00317266
RP11-805F19.4	-3.07136	1.94e-08
OXCT2P1	-3.07178	7.78e-05
MIR509-3	-3.07193	0.00280285
MIR20B	-3.07199	0.0052877
OR11H12	-3.07341	0.000477931
RP11-59O2.1	-3.07426	0.000388116
RP11-3L10.3	-3.07452	1.36e-11
RPL35AP21	-3.07548	0.00971885
SOHLH1	-3.07553	1.36e-08
AC138647.1	-3.07615	1.08e-06
KRTAP8-1	-3.07625	0.00174028
CYP2AB1P	-3.0767	0.0120633
RP11-279O9.4	-3.07679	8.95e-06
TRGV11	-3.07692	3.79e-05
KRTAP19-7	-3.07781	0.000208017
44896	-3.07848	8.77e-06
DEFB123	-3.0786	0.00067289
AC005008.2	-3.07899	0.00048827
MIR609	-3.07941	6.37e-07
SNORA30.1	-3.08008	0.00622464
MIR628	-3.08174	0.0177092
MIR515-1	-3.0821	0.000882947
MIR515-1.1	-3.0821	0.000882947
RP11-1259L22.2	-3.08358	0.00641478
KRTAP10-5	-3.08366	2.82e-05
IGHV3-76	-3.08381	0.0164355
CTD-2026G22.1	-3.08592	1.7e-09
CRYGEP	-3.08595	0.000274325
RP11-340I6.7	-3.08617	4.02e-06
SPANXN3	-3.08637	4.83e-07
SPP2	-3.08725	2.09e-07
RP11-702F3.2	-3.08872	4.76e-05
RP11-367J7.4	-3.08935	0.00114401
NACAP2	-3.09168	0.00599485
MIR200B	-3.09214	0.000186328
RP11-293F5.8	-3.09237	0.00296437
RP11-1094M14.12	-3.09299	1.25e-06
OR51B4	-3.09385	1.5e-07
MYZAP	-3.09448	0.000330386
CPEB2-AS1	-3.09544	0.000243235
RP11-397D21.1	-3.09707	0.000917806
RP11-32B5.8	-3.09745	0.00698969
MIR567	-3.09755	0.00950899
MIR1269A	-3.09763	6.51e-05
OR5M4P	-3.09912	0.000963325
ALPPL2	-3.10023	1.04e-06
SPINK14	-3.10098	2.49e-06
PFN1P9	-3.1012	0.00854557
RP5-1128N12.2	-3.10127	0.000100798
PRAMEF11	-3.10179	4.52e-06
SUPT20HL2	-3.10319	3.69e-07
SALL3	-3.10443	1.19e-06
PPP1R2P9	-3.10562	3.12e-06
AC114812.8	-3.10622	3.32e-08
CTB-61M7.1	-3.10657	0.00122115
NAT16	-3.10659	2.46e-06
CH17-258A22.4	-3.10717	7.45e-05
DRGX	-3.10799	1.16e-08
C11orf97	-3.10869	1.22e-05
LRIT2	-3.10888	3.25e-07
FOXC2-AS1	-3.10924	8.36e-06
AC003986.5	-3.10944	1.9e-05
MIR150	-3.11172	1.52e-05
DRAXINP1	-3.11376	0.00132278
MIR625	-3.1145	0.00041236
RP11-227H15.5	-3.1163	1.17e-06
FAM163A	-3.11666	2.04e-14
RP5-937E21.8	-3.11802	8.27e-05
TRDV3	-3.11849	3.13e-07
GOLGA8J	-3.11959	1.6e-05
RPL23AP78	-3.11996	0.000912085
OR7E37P	-3.12066	0.000392549
KRTAP9-8	-3.12067	0.00157832
MAGEB18	-3.12073	2.94e-07
SSTR5	-3.12083	6.66e-09
RP11-213G2.1	-3.12092	2.03e-08
DRD3	-3.12143	7.68e-08
AC005040.3	-3.12184	0.00383051
RP11-116G8.5	-3.12211	1.2e-07
AC079779.4	-3.12214	0.00777547
EIF3LP1	-3.12253	0.00036866
MIR526A2	-3.12359	0.00112197
YWHAEP7	-3.12573	0.000360669
MIR299	-3.1259	8.72e-05
DBX1	-3.12603	4.71e-06
OR51A7	-3.12607	9.57e-05
MSX2P1	-3.12713	5.53e-07
ELK2BP	-3.12732	4.63e-05
CSH1	-3.12732	2.63e-06
CSH1.1	-3.12732	2.63e-06
NPY	-3.12796	8.16e-08
DUSP8P3	-3.12986	2.36e-08
CTB-78O21.1	-3.13015	0.00389661
MIR412	-3.13022	0.00744115
CXCR1	-3.13135	7.81e-06
GPHA2	-3.13206	2.86e-07
RNASE2	-3.13218	4.07e-11
RP11-148O21.4	-3.13224	1.1e-06
FOXI2	-3.13482	1.39e-08
MIR548B	-3.1349	7.19e-05
SIX6	-3.13534	3.71e-09
FBLL1	-3.13665	5.51e-06
IGHD1-26	-3.13693	0.00104667
TOMM20P1	-3.13725	0.000343028
MIR16-1	-3.13743	0.00501736
MIR526B	-3.13894	0.000474815
RP11-2N1.2	-3.13939	4.97e-06
MT4	-3.13966	1.07e-07
SNORD114-29	-3.13988	0.000937848
OR5T3	-3.13999	1.26e-08
AC005838.2	-3.14015	0.0137985
RP11-22D3.1	-3.14024	0.00146804
MIR372	-3.14062	0.00302225
ALPP	-3.14175	5.85e-08
CHRNA6	-3.14202	2.19e-13
RP11-178C3.2	-3.14235	0.000196977
RP11-384G23.2	-3.14285	0.00436011
KRT18P59	-3.14353	0.000654385
CELA3B	-3.14455	1.74e-11
RETN	-3.14491	2.86e-08
CLDN25	-3.1469	2.13e-05
OR5AK2	-3.14703	4.15e-05
SSTR1	-3.14735	4.58e-09
MIR448	-3.1502	0.00209288
RP11-669B18.1	-3.15083	1.52e-06
RD3	-3.15167	2.4e-08
RP11-128A17.1	-3.15183	0.000516156
HES5	-3.15198	3.16e-08
FFAR2	-3.15221	4.46e-09
AC079135.1	-3.15409	6.4e-08
CTC-471C19.1	-3.15476	0.00145165
HTR3B	-3.15543	5.56e-06
FOXJ1	-3.15729	1.18e-20
FAM74A1	-3.15874	0.00106268
RP11-58E21.3	-3.16084	1.68e-06
RP11-137J7.2	-3.16406	4.5e-05
ATOH1	-3.16462	1.18e-07
FTH1P27	-3.16467	0.00437971
FTMT	-3.16659	1.95e-06
CICP17	-3.16684	0.000461846
SPTLC1P5	-3.16732	0.00194043
RP11-69L16.6	-3.16785	0.000551151
BRWD1P1	-3.16786	0.0020198
APOF	-3.16819	3.47e-07
SSTR5-AS1	-3.17027	1.16e-08
SNORD116-29	-3.17114	0.000791932
RP11-128P10.1	-3.17133	0.000661889
MYL12BP2	-3.1716	0.000235477
PRAMEF25	-3.172	3.64e-08
CRYGFP	-3.1729	7.64e-06
SLC35F3	-3.17305	3.06e-11
OR2T1	-3.17321	7.71e-07
RP4-801G22.3	-3.17448	0.00342244
NEUROG2	-3.17486	2.88e-05
FZD9	-3.17645	1.94e-12
RP5-1158E12.2	-3.17727	0.000571031
SBK2	-3.17747	6.46e-06
ANKRD33	-3.17772	2.44e-08
RP11-481K9.4	-3.18113	0.000187823
PITX3	-3.18196	2.3e-08
HSF5	-3.18282	1.21e-10
TMEM257	-3.18375	0.00142285
RP5-875O13.1	-3.18661	1.35e-06
LSP1P3	-3.18663	0.00156422
MIR519A1	-3.18717	0.00362788
KNCN	-3.1874	1.28e-07
RPS10P27	-3.18777	0.000151625
KRTAP2-2	-3.18875	6.62e-06
PRR35	-3.18907	1.34e-06
SLC30A10	-3.18932	3.45e-10
MTHFS	-3.18994	4.44e-06
GALR3	-3.19017	5.89e-09
U40455.1	-3.19039	1.61e-10
GRAPL	-3.19071	0.0257591
USP17L1	-3.1922	4.76e-08
RP11-160H12.2	-3.19225	0.000167398
AL928742.12	-3.1925	0.00422889
WWC2-AS2	-3.19258	2.4e-05
KRTAP12-1	-3.19287	0.00137773
GUCA2A	-3.19311	4.52e-07
CTD-3116E22.6	-3.19332	0.00144113
RP11-489M13.1	-3.19342	0.00120132
SAPCD2P4	-3.19346	0.000332934
FAM138E	-3.19403	0.000117241
KRTAP1-3	-3.19462	0.000116962
MIRLET7F2	-3.19532	0.0116144
KCNE1	-3.19633	2.1e-06
RP11-817O13.1	-3.19651	0.0014058
HAUS6P1	-3.19692	2.77e-08
LINC01553	-3.19787	9.1e-07
MRGPRE	-3.19808	2.05e-12
TRAV9-2	-3.19859	5.12e-07
CTD-2269E23.2	-3.2002	0.000290749
RP11-476I15.6	-3.20166	2.62e-06
GAGE12J	-3.20248	0.000109329
GAGE12J.1	-3.20248	0.000109329
CTD-2576D5.2	-3.20314	0.00227113
TBC1D3B	-3.20345	6.52e-06
RP3-514P16.1	-3.2038	5.89e-10
RP11-281O15.2	-3.20418	0.00108169
SNORD116-2	-3.20459	0.00203742
RPL13P2	-3.20551	9.82e-06
MIR501	-3.20554	1.26e-05
NF1P1	-3.20591	0.000417481
AC106786.1	-3.20601	1.25e-06
PPP1R2P2	-3.2087	0.000833177
ASS1P4	-3.20958	1.68e-05
CTC-470C15.1	-3.20965	0.00232593
LINC00266-3	-3.21013	0.00140671
MOBP	-3.21149	9.54e-10
TNPO1P3	-3.2118	2.4e-07
RP4-758J18.7	-3.21281	0.00292207
PAGE3	-3.21393	2.8e-07
RP11-347C12.3	-3.21401	1.07e-07
SPANXA2	-3.21416	0.0041912
RP11-393K19.1	-3.21542	0.0123667
PGAM1P9	-3.21576	0.000659947
SNX33P1	-3.21751	1.58e-07
RPS15P5	-3.21759	0.000150971
RP11-457D20.2	-3.21793	8.61e-05
CGB5	-3.21809	6.18e-05
AMY2A	-3.21929	9.84e-08
HBQ1	-3.21932	5.05e-07
KRTAP5-11	-3.21949	2.65e-08
MIR383	-3.22013	0.000417152
AC023271.1	-3.22109	0.000406446
MIR582	-3.22236	0.000593403
FER1L6-AS2	-3.22324	3.07e-08
OPALIN	-3.22377	1.64e-07
PDCL3P3	-3.22446	0.00013129
RP11-404P21.3	-3.22461	1.05e-05
CICP11	-3.22569	0.000181735
AC015849.14	-3.22578	4.03e-05
C5orf67	-3.2258	4.58e-07
MC5R	-3.2262	4.66e-11
FOLH1B	-3.2263	8.05e-08
CTC-525D6.2	-3.2287	0.00502488
UBE2WP1	-3.22887	0.00128531
TNRC18P2	-3.23081	3.03e-11
PPIAL4C	-3.23265	0.00501202
CDRT15P2	-3.23333	2.99e-05
PLA2G12AP1	-3.23534	9.86e-06
CTC-523E23.10	-3.23553	0.000265071
KRT8P7	-3.23773	3.46e-06
RP11-706O15.7	-3.23835	0.00505998
H2BFM	-3.24038	3.11e-06
C1orf53	-3.24088	2.26e-11
OR51D1	-3.24107	7.21e-09
KRTAP13-5P	-3.24141	0.00728196
NMNAT1P3	-3.24236	0.00581474
PRSS29P	-3.24274	1.99e-09
FEV	-3.24367	1.85e-08
C2CD4B	-3.24391	3.59e-07
RPL18P13	-3.24458	0.00035526
BCAR1P1	-3.24471	0.00816378
RP11-166N6.1	-3.24515	1.07e-08
LCE2B	-3.24783	4.67e-06
AC111200.7	-3.24788	1.83e-05
OR4C2P	-3.24828	0.00087816
TRBV21OR9-2	-3.24956	5.72e-05
AC004899.3	-3.2496	6.57e-13
KRTAP4-5	-3.24996	0.000629513
RP11-267M23.5	-3.25	0.00161284
C1QL1	-3.25021	3.2e-08
CLEC18A	-3.25029	3.29e-09
RP11-803B1.3	-3.25231	7.36e-05
KRTAP24-1	-3.25259	3.08e-07
RP11-23J9.3	-3.25323	0.00313793
LINC01583	-3.25353	6.47e-05
TLX1	-3.25387	1.73e-13
MIR217	-3.2541	3.48e-05
POTED	-3.25482	3.97e-06
RP11-84C10.2	-3.25685	0.00106793
TSPEAR-AS1	-3.25705	7.3e-09
RP5-1110E20.1	-3.25706	4.5e-05
PPIAL4D	-3.25716	1.17e-07
ESPNL	-3.25728	8.06e-08
KLF17	-3.25762	7.93e-11
UQCRFS1P1	-3.25776	2.44e-09
AC092651.1	-3.2593	0.000109287
MT1XP1	-3.26021	0.00449949
MIR515-2	-3.26119	0.00712971
SCOC-AS1	-3.26221	2.86e-07
NDFIP2-AS1	-3.26223	0.00300991
EVX1	-3.26286	6.76e-08
UNCX	-3.26444	3.47e-05
RP11-314N2.2	-3.26488	9.76e-08
OR1N2	-3.26497	3.04e-06
RP11-1137G4.4	-3.26503	0.000331245
MIR708	-3.26513	0.00126173
AQP12B	-3.26695	2.68e-05
KRTAP15-1	-3.26742	5.56e-05
MIR514A3	-3.26762	0.00176354
MYCNOS	-3.26827	2.87e-06
LGSN	-3.26923	2.82e-07
RP11-578F21.10	-3.26956	0.0115793
RP11-163O19.8	-3.27033	0.00206201
IGHD7-27	-3.27062	0.00445994
UNC93B7	-3.27205	1.7e-05
RP11-180C1.1	-3.27439	4.65e-06
AP000350.8	-3.27472	0.00175799
IGLV2-28	-3.27507	0.00382774
OR11H3P	-3.27663	0.000675874
KRTAP1-1	-3.27704	0.000161884
OR52N5	-3.27817	1.14e-08
RP11-756A22.7	-3.27904	0.000687088
RP11-196D18.2	-3.27983	0.0019502
KAAG1	-3.27992	7.91e-09
SLC22A31	-3.28002	8.62e-15
PYDC1	-3.28142	2.16e-05
CYP17A1-AS1	-3.28172	7.88e-06
RP3-340H11.2	-3.28195	0.00281295
OR1J4	-3.28233	2.19e-09
RP11-478B9.1	-3.28243	0.000377409
RP11-133L14.5	-3.28284	9.69e-06
RP11-112J1.3	-3.283	4.61e-05
RP11-293M10.1	-3.28331	2.57e-05
CBLN2	-3.28489	4.11e-10
MIR106B	-3.28492	1.02e-06
SUMO2P20	-3.28595	0.000181894
TCL1B	-3.286	0.000685631
MIR891B	-3.28874	0.00624286
CLEC4G	-3.28892	2.06e-07
EIF2S2P2	-3.29033	5.45e-05
MIR596	-3.29066	0.000778588
FIGLA	-3.2913	5.1e-06
RP11-348M17.2	-3.29143	8.84e-09
SMIM24	-3.29165	8.21e-07
CSNK1A1L	-3.29258	7.11e-13
RP11-628O18.1	-3.29269	0.000321675
MED15P6	-3.29286	2.32e-05
KRT73-AS1	-3.30207	6.68e-15
C2orf80	-3.30231	9.82e-07
ZAR1	-3.30277	7.85e-07
KLRF2	-3.30342	7.27e-08
RP11-133K1.6	-3.30473	5.97e-05
FAM230A.1	-3.30512	0.0167288
MIR433	-3.30543	0.000128009
NCOR1P2	-3.30592	0.00163134
DEFB105A	-3.30593	1.51e-05
RP11-18D7.2	-3.30623	0.00118187
AL132709.5	-3.30635	0.000964732
MIR544A	-3.30974	0.000561503
HOXC-AS3	-3.30975	6.19e-05
FOXB2	-3.31119	2.27e-08
MIR181D	-3.31135	0.000116767
KRT8P51	-3.31146	0.000763833
MIR30E	-3.31196	4.12e-05
OR10G9	-3.31242	2.53e-05
RP11-347J14.4	-3.31553	6.06e-07
AC012512.1	-3.31676	0.0010802
CH507-152C13.3	-3.31731	0.0010384
RP11-459A10.1	-3.32002	0.00136825
GGT3P	-3.32116	0.000180984
AP003068.12	-3.32133	0.000643525
KRTAP10-12	-3.32189	0.000501756
IGKV1OR2-118	-3.32193	0.000509021
EIF4BP9	-3.32336	1.1e-08
RP11-15B24.3	-3.32476	9.54e-07
HAND1	-3.32572	1.21e-07
SLC9A3P3	-3.32618	0.000583462
ADGRD2	-3.32619	4.43e-13
RP11-454P7.3	-3.32834	0.00191936
BCL2L12P1	-3.32983	5.68e-07
RP11-297P16.3	-3.33062	0.000160894
PSAT1P4	-3.33147	3.35e-05
DIRC1	-3.33203	0.000348319
KHDC3L	-3.33311	1.78e-11
MIR890	-3.33457	0.0124573
LPPR5	-3.33569	1.24e-14
DUPD1	-3.33836	1.83e-06
RP11-5P18.10	-3.33898	1.2e-07
RP11-114H7.1	-3.34444	0.00160758
POM121L7	-3.34463	1.13e-07
AC007229.3	-3.34468	2.02e-05
AF228730.2	-3.34491	0.00110988
CTD-2203A3.1	-3.34545	9.88e-07
CTC-499B15.1	-3.34667	0.000642518
OR4F17	-3.34789	7.42e-09
RPL41P1	-3.35082	0.0038602
TCEB3CL	-3.35184	2.68e-09
RP11-561N12.5	-3.35459	3.77e-07
PEBP1P1	-3.35648	9.72e-05
RP11-563H6.1	-3.35728	0.00112684
OR4P4	-3.35776	8.65e-06
SLC25A3P1	-3.35948	0.00258401
RP11-583F24.4	-3.35979	0.000474926
WNT3A	-3.3601	2.19e-13
RP4-597A16.2	-3.36265	0.000127563
GUSBP12	-3.36369	0.00298325
AC144838.3	-3.36513	0.000532728
ALPI	-3.36527	6.26e-12
RP11-475I24.3	-3.36763	1.58e-05
POM121L4P	-3.36772	7.19e-09
SLC32A1	-3.36913	7.36e-08
PLGLA	-3.36931	1.72e-08
C14orf180	-3.37121	7.79e-08
TPT1P8	-3.37141	9.49e-07
KIF2B	-3.37367	6.15e-08
ZSCAN5B	-3.37653	2.81e-08
CTAGE8	-3.37675	2.94e-05
SOX21	-3.377	1.27e-07
RP11-497E19.1	-3.37822	1.63e-06
MRGPRX4	-3.37881	1.51e-09
OPN1MW	-3.38027	7e-06
MIR200C	-3.38311	0.000710998
RP11-433O3.1	-3.38326	0.00142685
CTC-523E23.9	-3.38399	0.000702425
MIR100	-3.3852	7.4e-05
GS1-594A7.5	-3.38694	4.22e-07
RP11-655M14.4	-3.38797	0.000850704
CYP26C1	-3.38973	1.33e-10
FAM47E-STBD1.1	-3.39123	0.00281373
MIR99A	-3.39138	0.000503392
CEBPE	-3.39227	3.06e-11
ATP1B3P1	-3.39268	8.9e-06
RP11-159H10.1	-3.39557	1.53e-05
MIR585	-3.39733	1.55e-06
NKAIN4	-3.39734	1.98e-11
KRTAP10-2	-3.39735	6.05e-09
IGHD1-7	-3.39823	0.00205244
RP11-737F9.1	-3.39975	0.00040349
TMEM171	-3.39983	3.51e-12
AP000708.1	-3.40035	2.18e-07
CCL24	-3.40085	6.4e-08
RP11-629B11.4	-3.40093	0.00107775
SNORD114-17	-3.40214	2.37e-05
RP11-352D3.2	-3.40337	2.57e-07
RGPD4-AS1	-3.4035	0.000380999
GDF7	-3.40357	2.42e-07
MBD3L3	-3.40523	3.87e-09
DNM1P17	-3.40773	0.000833734
UBTFL7	-3.40826	3.14e-08
MIR512-1	-3.40847	0.00391187
OR51A10P	-3.4085	0.0074832
ADRB3	-3.41218	1.41e-06
C2CD4A	-3.41328	9.85e-07
PWP2	-3.41551	0.000190136
PWP2.1	-3.41551	0.000190136
DBH-AS1	-3.41587	4.91e-08
MIR3132	-3.41801	0.000118601
RP4-718P11.1	-3.41888	0.00287267
RP11-262H14.5	-3.41932	0.000363582
C11orf87	-3.4198	1.92e-08
PCMTD1P2	-3.42097	0.00125197
MIR1260A	-3.42098	0.000336083
TLX3	-3.42338	5.32e-09
NHLRC4	-3.42415	8.72e-12
CTD-2311B13.5	-3.42421	0.00253277
FAM90A10P	-3.42455	0.00239956
SPINK2	-3.42487	1.87e-13
TRBV24OR9-2	-3.42528	0.00127924
CHCHD2P6	-3.42574	3.97e-07
RP11-598D12.4	-3.42711	1.26e-08
NPIPA8	-3.4277	0.000146478
NPIPA8.1	-3.4277	0.000146478
ZNF709	-3.43001	2.38e-06
AKR1C5P	-3.43072	0.000126661
RP11-368M16.9	-3.4317	0.000443506
KRTAP29-1	-3.43337	1.28e-05
AC011298.2	-3.43367	9.02e-08
AC009014.3	-3.43732	0.000287564
IL12A-AS1	-3.43792	2.2e-05
RP13-238F13.3	-3.43849	2.39e-09
AC124057.5	-3.43912	1.04e-05
SNORD114-23	-3.43941	0.000587886
MIR181C	-3.43989	8.97e-06
MIRLET7A1	-3.44041	2.27e-06
MIR1250	-3.44097	4.9e-05
NPBWR1	-3.44238	1.38e-07
RP11-344N17.11	-3.44365	0.000274722
RP11-740N7.3	-3.446	1.4e-05
CTD-2224J9.8	-3.44687	6.27e-05
TAL2	-3.44696	0.00098457
DEFB106A	-3.4472	0.0140287
DCAF13P1	-3.44722	3.36e-07
GUSBP10	-3.44753	2.12e-09
KRTAP10-3	-3.44867	4.33e-08
AC010907.5	-3.44899	0.000642295
GMNC	-3.44973	5.8e-11
DMRT1	-3.45028	7.61e-09
MIR516B2	-3.45075	0.000704403
RN7SL495P	-3.45147	0.00157808
RP11-1198D22.1	-3.45186	0.0136409
OR4F6	-3.45225	4.71e-05
MIR541	-3.4541	0.000851803
HELT	-3.45635	9.54e-10
TRAJ57	-3.45737	9.03e-05
MBD3L4	-3.45755	0.00424686
XAGE5	-3.45761	4.7e-06
UGT2B29P	-3.4585	0.000741547
SOX1	-3.45955	4.5e-08
OR2L2	-3.45972	1.82e-10
RP5-828H9.1	-3.45974	0.000104867
RP11-227H4.5	-3.46066	0.000169613
RP11-174O3.1	-3.46293	1.6e-05
MIR652	-3.46529	1.1e-06
CABS1	-3.46575	1.9e-08
MIR892B	-3.46688	0.00021965
MIR520D	-3.46692	0.000168598
NKX1-1	-3.4681	1.23e-05
Y_RNA.423	-3.46835	0.00072344
B3GNT6	-3.46934	6.47e-08
RP11-115A15.2	-3.4719	0.000332894
KCNJ4	-3.47294	1.15e-07
PMM2P1	-3.47375	7.32e-05
ACTG1P15	-3.47406	0.00115826
RP11-452K12.4	-3.47464	0.000105019
MIR584	-3.47587	1.92e-05
RP5-1025A1.2	-3.47658	0.000106844
ZSWIM5P1	-3.47772	8.3e-06
OR8J3	-3.47779	2.45e-07
PNMA6B	-3.4793	8.15e-06
NIFKP3	-3.48042	0.00016584
OR5T1	-3.48312	1.1e-06
PRR18	-3.48349	1.56e-05
MIR520E	-3.48499	0.00210837
MIR607	-3.48656	1.51e-06
MIR193B	-3.48854	4.77e-06
RP11-529P9.1	-3.49001	0.00110319
MIR329-2	-3.49049	0.00217359
FAR1P1	-3.49185	0.000359644
RP11-44F14.1	-3.49313	1.74e-07
KRTAP5-4	-3.49752	2.85e-08
NKX6-2	-3.49789	4.43e-07
CYP2C9	-3.49918	5.93e-08
ST13P21	-3.49991	0.000267082
RP3-323B6.1	-3.50125	0.00110728
MIR502	-3.50264	9.47e-05
RP11-572C15.3	-3.50418	0.000961095
FGF19	-3.50529	2.73e-07
HBZP1	-3.5072	5.37e-06
MIR592	-3.50806	0.000402333
CTD-2649C14.3	-3.50831	0.000550813
RP11-33A14.3	-3.50905	0.000322471
AF038458.4	-3.50915	0.00493167
FTHL17	-3.50969	8.18e-07
CT47B1	-3.50991	3.54e-09
OR13C5	-3.51049	3.57e-05
RXFP3	-3.51054	2.42e-11
IGLV11-55	-3.51107	1e-07
RP11-141J13.5	-3.51131	0.000133097
RP11-115C10.1	-3.51338	3.28e-06
AC006026.9	-3.51398	2.6e-08
C15orf56	-3.51404	8.81e-08
MIR377	-3.51424	1.12e-05
RP11-85L21.6	-3.51602	0.00114907
MIR154	-3.5177	0.00103782
AC083864.4	-3.51797	1.4e-08
PFN3	-3.51836	1.86e-05
ACTL7B	-3.51924	1.13e-12
MIR376C	-3.52131	0.00018395
FOXD2	-3.52214	2.19e-09
INSM1	-3.52215	5.3e-08
RP11-543B16.2	-3.52227	4.63e-11
RP13-580F15.2	-3.52303	4.28e-06
OR4Q2	-3.52665	4.42e-09
MIR125B1	-3.52718	0.000884703
TRAJ25	-3.52754	2.75e-05
LA16c-17H1.3	-3.52855	0.00516037
GSC2	-3.52966	1.62e-05
H2BFWT	-3.53086	4.03e-09
PRAMEF4	-3.53127	5.37e-06
SLC25A52	-3.5317	5.85e-09
LINC00919	-3.53243	1.4e-05
RP11-322L20.1	-3.53299	2.35e-06
RP11-324D17.2	-3.53442	4.61e-06
BOD1P2	-3.53503	7.23e-07
CTD-2547E10.5	-3.5351	4.95e-05
RHOQP3	-3.53549	5.06e-08
MIR1202	-3.53562	0.00111479
ZNF705A	-3.5365	2.23e-15
ZNF705A.1	-3.5365	2.23e-15
AC114776.1	-3.53659	0.00197069
ZNF223	-3.53759	3.96e-05
SH2D5	-3.53928	3.83e-09
MIR379	-3.5401	0.00135535
MIR559	-3.54096	0.00019195
DEFB106B	-3.54191	0.00237428
RP11-12K11.1	-3.54227	0.00689023
MIR548I1	-3.54262	1.77e-06
RP5-857K21.2	-3.54348	0.00276264
MIR487B	-3.5435	0.000111892
RIPPLY2	-3.54558	3.15e-09
IGLV2-33	-3.5464	4.78e-08
MIR30D	-3.54711	0.0015439
KRT16P1	-3.54798	5.14e-06
C11orf71	-3.54867	0.000238414
RP11-482D24.2	-3.55067	1.59e-05
S1PR5	-3.55096	1.55e-09
TRPC7-AS2	-3.55463	0.000174995
RP5-981L23.2	-3.55528	0.000412825
PF4V1	-3.55538	0.000110673
RP11-99J16__A.2	-3.55588	1.04e-05
RP11-350F16.2	-3.55699	3.11e-07
OR51V1	-3.55924	4.71e-05
OR5F2P	-3.55993	0.000357998
RP11-1E1.2	-3.56844	9.56e-08
AC130360.8	-3.57015	5.66e-05
OOEP-AS1	-3.57082	0.00042428
TRAV12-3	-3.57136	7.8e-06
MIR548F4	-3.57159	0.000215824
HBZ	-3.57214	1.58e-08
RPL18AP16	-3.57308	0.000122882
EFNA2	-3.57309	1.43e-08
RANP6	-3.57323	0.000512143
AC087499.5	-3.57688	5.39e-10
FOXD4L6	-3.58088	4.95e-06
DNM1P49	-3.5828	0.00112623
CTD-2269E23.4	-3.5831	0.000462837
AC007966.1	-3.58682	1.7e-08
AC064836.3	-3.58719	9.71e-05
C8orf89	-3.58792	4.44e-10
RP11-672A2.1	-3.58835	6.51e-10
AQP12A	-3.58871	3.16e-08
RP11-438O11.1	-3.58882	9.31e-05
RP5-1029K10.2	-3.5895	1.83e-07
FDPSP4	-3.5906	0.000529212
PRAC1	-3.59305	3.52e-05
MIR1302-4	-3.59478	9.83e-06
MIR342	-3.59782	5.15e-08
MIR663B	-3.59944	0.000302871
NPIPA7	-3.60565	1.72e-06
NPIPA7.1	-3.60565	1.72e-06
CST9LP1	-3.60614	3.97e-09
PSG10P	-3.60638	8.99e-09
FSHB	-3.60732	5.65e-06
RP11-311F12.2	-3.6099	3.47e-06
RP11-1007G5.2	-3.61037	4.8e-06
IGKV1OR2-3	-3.61167	0.000440565
PSG9	-3.61405	1.17e-13
OR4F5	-3.61444	2.45e-05
CHCHD2P9	-3.61569	9.78e-06
BMS1P9	-3.61572	0.000659947
C5orf47	-3.61641	1.45e-07
ZCCHC16	-3.61672	6.28e-06
PRLHR	-3.61702	8.48e-08
MIR381	-3.61903	5.78e-05
ZNF280A	-3.61962	8.01e-17
RP11-419C23.1	-3.61967	6.12e-07
CTD-2021A8.2	-3.6197	0.000386129
RP11-613H2.3	-3.62367	4.81e-05
GCG	-3.62524	2.58e-07
DEFB118	-3.62753	1.47e-09
RP11-857B24.3	-3.62758	0.00142657
CTC-559E9.9	-3.63176	0.000237164
RP11-93K22.13	-3.63194	0.00019195
FEM1AP1	-3.63487	0.000112305
MIR449B	-3.63673	0.0136372
CCL23	-3.63761	4.6e-06
PNMA6A	-3.63774	3.11e-11
KRTAP5-5	-3.63932	8.5e-07
AC009487.4	-3.64089	1.05e-05
AC008268.2	-3.64124	2.81e-08
RP11-506D12.5	-3.64192	2.47e-07
OR7E93P	-3.64495	0.0015741
RP11-735A19.2	-3.64812	4.65e-05
RP11-742B18.1	-3.6506	0.00189927
TSEN15P1	-3.65099	0.000161748
RP11-637O19.2	-3.65281	1.88e-08
SYT6	-3.65428	9.7e-09
RP11-754I20.1	-3.65567	0.000596901
C1QTNF8	-3.65755	3.69e-06
ISL2	-3.65957	2.95e-10
OR4C12	-3.66023	1.07e-09
TRIM64DP	-3.66219	3.84e-05
HDGFL1	-3.66479	6.29e-08
CTC-454I21.4	-3.66678	2.9e-07
MIR371A	-3.667	2.09e-06
SNORD114-18	-3.66779	0.00078048
GEMIN2P1	-3.66797	2.88e-05
SP9	-3.67455	1.69e-07
PHOX2A	-3.67476	2.03e-06
RP11-848G14.2	-3.67802	5.17e-05
LINC00167	-3.67816	3.78e-05
MIR491	-3.67873	0.000553301
AC009237.5	-3.67973	0.00078048
RPRML	-3.68139	2.73e-07
HNRNPH1P2	-3.68279	0.000368937
QRSL1P2	-3.68314	0.000136424
GJA3	-3.68339	3.67e-13
PGGT1BP1	-3.68497	2.88e-05
MIR758	-3.68678	0.00427286
PEX5L-AS1	-3.69145	8.85e-05
RPL13AP3	-3.69257	1.19e-05
ATXN3L	-3.69521	4.36e-08
EDDM3B	-3.69806	4.69e-07
RP11-80F22.10	-3.69823	2.01e-05
KRTAP1-5	-3.69991	1.49e-06
RP11-350E12.5	-3.70114	3.39e-05
RP11-794P6.2	-3.70193	1.51e-10
MIR519C	-3.70338	0.000949664
CKBP1	-3.70695	0.000265827
RP11-529J17.3	-3.7071	0.000126459
MIR369	-3.71115	0.000616574
MIR449A	-3.71238	0.00500443
AC007395.4	-3.71264	0.000155417
MIR34B	-3.71762	7.73e-05
RP11-1166P10.8	-3.71931	0.000624742
RP11-469H8.6	-3.71961	4.28e-09
UNC93B8	-3.71984	1.63e-07
HCG21	-3.72032	2.16e-05
AP002954.6	-3.7208	0.000143841
MIR3074	-3.72435	0.00118142
RP3-434P1.6	-3.72521	9.85e-07
LHX3	-3.72642	8.18e-16
PSMC1P2	-3.72986	5.27e-05
RPL21P104	-3.73106	0.000242708
DEFB133	-3.7329	1.48e-05
NKILA	-3.73391	3.32e-08
RP11-533F5.2	-3.73466	8.28e-06
OR7E163P	-3.73992	0.000366068
AC005042.3	-3.74337	0.000420444
IFNA13	-3.74342	2.98e-07
IGHV1OR16-4	-3.744	0.000606381
PRR20FP	-3.7451	0.000252273
RP11-404P21.6	-3.74767	7.64e-08
ZNF560	-3.75211	8.59e-09
AC074091.1	-3.75467	0.000118769
AC087491.2	-3.75704	5.6e-06
RP11-439A17.4	-3.76743	2.28e-05
MIR216B	-3.76807	1.35e-05
GUCA1C	-3.77261	2.98e-07
RP11-80H5.2	-3.77287	6.63e-08
ARHGAP23P1	-3.78529	3.18e-11
TRAPPC3L	-3.78793	4.46e-10
LINC00431	-3.78804	0.000154508
RP11-193H5.1	-3.78995	0.000163542
ABCD1P3	-3.7911	8.33e-07
TRBV6-4	-3.79205	4.72e-06
RP11-1267H10.4	-3.79265	0.000209483
SOX14	-3.7947	2.13e-10
KRTAP25-1	-3.79701	0.00046111
MIR889	-3.79896	1.48e-05
IL9	-3.79931	2.54e-11
HCRT	-3.80675	5.61e-07
CXCL6	-3.80802	2.98e-12
ANKRD60	-3.8081	1.2e-14
ZSCAN10	-3.80908	1.11e-09
CALHM3	-3.81203	2.05e-12
CTB-11I22.1	-3.81371	4.17e-06
CTD-2535L24.2	-3.81499	0.000403154
RP11-1006G14.3	-3.81507	0.000219415
MIR30A	-3.81578	3.31e-07
MIR660	-3.81839	0.00044846
SLC29A4P1	-3.81896	0.000378511
RP11-88H1.1	-3.81936	0.000225342
MIR219A1	-3.81978	1.7e-06
FTCD-AS1	-3.82023	7.94e-10
OR4D5	-3.82137	2.99e-11
AC139099.6	-3.82282	0.00585634
KRTAP1-4	-3.82455	5.04e-06
MIR183	-3.82463	0.000228179
IGHD3-22	-3.8264	0.000155062
RP11-351I24.3	-3.83153	0.000576597
PDCL2	-3.83211	4.03e-11
MIR184	-3.83682	0.000119545
SPACA5B	-3.83965	6.33e-06
RPS7P4	-3.84068	3.63e-05
ATP11AUN	-3.84323	3.06e-06
MIR409	-3.84543	4.06e-05
FABP5P10	-3.84908	0.000132409
RP5-836E8.1	-3.84982	0.000202508
HIST1H2AA	-3.84995	2.62e-06
XXyac-YM21GA2.7	-3.85272	1.71e-06
RPL7P47	-3.85286	2.29e-06
MIR598	-3.85604	0.000656554
TEX28	-3.85621	0.000109357
KB-1592A4.14	-3.85794	0.000388483
SPATA31D4	-3.85886	0.000165133
TRAV6	-3.86061	1.01e-06
RP11-419C5.3	-3.86309	9.75e-05
RP11-187C18.4	-3.86452	3.66e-05
CTSLP6	-3.86771	2.27e-05
RP11-885B4.1	-3.87542	0.00103335
ESRRAP1	-3.87692	8.32e-07
RP11-187E13.2	-3.88406	1.16e-05
OR11H1	-3.88551	3.5e-08
CTD-2555K7.2	-3.89001	3.4e-06
UGT1A8	-3.89454	3.67e-07
MIR199A2	-3.89459	0.000193381
GPR149	-3.89929	5.04e-12
MIR508	-3.89997	3.15e-06
RP11-261B23.1	-3.90302	4.61e-05
RP11-798K3.2	-3.90623	1.14e-08
TSHB	-3.90639	3.88e-11
MIR320B1	-3.90876	9.26e-05
MIR191	-3.91144	3.32e-06
IL25	-3.91152	8.81e-11
BMS1P15	-3.91444	2.27e-05
KRTAP4-6	-3.915	6.57e-07
RP5-1111A8.3	-3.91734	2.04e-06
MIR204	-3.92041	4.55e-05
MIR187	-3.92254	5.4e-07
UNC93B4	-3.923	7.68e-09
RP11-389O22.5	-3.92526	8.31e-06
RAX2	-3.92783	1.24e-10
CLDN17	-3.92978	1e-08
TRIM53BP	-3.93035	9.85e-05
CGB1	-3.93079	5.55e-06
CLRN1-AS1	-3.93108	4.55e-08
PRND	-3.9347	2.03e-09
RP5-831C21.1	-3.93711	0.00101975
BHLHA9	-3.93723	4.64e-05
RP11-661C8.3	-3.93727	1.8e-06
RP11-260A9.1	-3.93865	5.4e-06
CTB-108O6.2	-3.93896	8.15e-05
RP11-110A12.2	-3.93917	0.000142381
ADAMTS19-AS1	-3.93945	1.08e-05
ELSPBP1	-3.94015	3.52e-09
MIR548A3	-3.94149	1.29e-06
RP11-685G9.2	-3.94288	0.000103782
MIR107	-3.94387	0.00036972
CTB-180A7.8	-3.94452	6.55e-09
IGHV1OR16-3	-3.94534	2.81e-05
FAM90A23P	-3.94727	0.000236988
LCE3E	-3.95431	6.97e-07
CGB	-3.96483	0.00145378
MMP23B	-3.9694	6.25e-05
LGALS14	-3.96943	4.29e-08
TMEM151A	-3.98421	5.06e-11
CTD-2201G16.1	-3.98493	0.00185097
RP11-403I13.7	-3.98987	5.58e-05
RPS2P4	-3.98995	1.54e-09
MIR551B	-3.99276	0.00245063
MIR337	-3.99288	6.38e-05
MIR425	-3.99305	5.46e-06
BHLHE23	-3.99508	1.33e-07
MIR7-3	-4.00645	0.00042803
LINC01500	-4.01254	6.12e-06
IFNE	-4.0136	3.32e-12
RP11-552J9.9	-4.01392	0.000109068
MIR520H	-4.01557	9.46e-05
IFNB1	-4.01749	1.01e-07
RP11-276H19.4	-4.02132	7.54e-06
RP11-645C24.6	-4.02141	5.06e-05
OR4K11P	-4.02213	6.86e-05
RP11-588P8.1	-4.02589	0.000376063
DEFB127	-4.03049	2.51e-08
RP11-474I16.8	-4.03248	0.00018155
AC098820.3	-4.03379	0.000641583
RP11-626K17.5	-4.03963	4.1e-06
THUMPD1P1	-4.04278	4.32e-05
BCRP7	-4.04366	3.5e-05
RP11-294C11.2	-4.04407	2.28e-05
MIR431	-4.04414	2.93e-06
RP11-166B2.9	-4.05197	0.000268624
MIR888	-4.05827	0.000184316
RP11-76H14.2	-4.08063	3.31e-06
RP11-439A17.9	-4.08337	1.02e-05
GYG1P3	-4.0853	3.25e-05
AC007952.5	-4.0878	3.67e-07
MBD3L5	-4.08941	2.11e-05
AK4P1	-4.09081	1.48e-05
AL132709.2	-4.09102	1.32e-05
DCAF12L1	-4.09265	2.34e-09
RP11-510C10.3	-4.09376	8.99e-07
KBTBD13	-4.09584	2.09e-12
KRTAP4-4	-4.09759	1.56e-05
ODF3L2	-4.09845	5.52e-13
GAGE2E	-4.10423	3.22e-07
ATP5EP2	-4.10528	1.02e-05
MIR512-2	-4.11051	0.000795421
AVP	-4.11065	1.26e-10
RP11-887P2.3	-4.11126	2.36e-08
SEPT14P17	-4.11213	6.03e-06
MIR525	-4.11332	3.08e-05
MIR589	-4.11346	7.77e-08
MIR1179	-4.11389	4.18e-05
FAM230B	-4.12	5.83e-13
MIR96	-4.12084	3.4e-05
GAST	-4.12144	1.67e-07
RP11-1212A22.7	-4.12503	6.84e-05
GALNT4	-4.12581	3.67e-05
KRT17P4	-4.12836	6.03e-06
MIR212	-4.13694	0.0001393
RP11-268F1.3	-4.13767	3.46e-05
CTA-246H3.8	-4.14246	9.48e-06
MIR411	-4.14509	5.6e-05
MIR656	-4.14599	9.86e-05
RP3-438O4.4	-4.15075	2.12e-05
RP11-539E17.5	-4.15645	3.74e-11
KRTAP19-4	-4.15873	1.54e-06
HMX1	-4.15968	5.96e-08
FAM231D	-4.16	0.00152728
FAM231D.1	-4.16	0.00152728
OR5M1	-4.16145	1.18e-06
HMX3	-4.16569	7.06e-07
MIR208A	-4.16609	0.000110933
COX7B2	-4.16698	3.93e-08
RPL18AP15	-4.17145	1.41e-07
MIR583	-4.17564	0.000135226
MIR323B	-4.17642	2.59e-05
RP11-499O7.7	-4.18026	3.07e-06
RP11-751L19.1	-4.18311	5.78e-06
LCE1B	-4.19063	1.25e-07
C1orf143	-4.19128	2.66e-08
RP11-1334A24.6	-4.1913	0.000117219
ABHD17AP6	-4.19475	8.81e-11
RP11-454P7.1	-4.20131	1.25e-05
RP5-905N1.2	-4.20386	8.61e-05
CTD-2382E5.2	-4.20459	5.07e-06
MIR526A1	-4.2051	5.1e-05
OR4F28P	-4.20763	4.75e-10
TCP11X2	-4.21039	0.000141782
TCP11X2.1	-4.21039	0.000141782
MIRLET7C	-4.21571	1.91e-05
OR5M3	-4.21694	1.2e-07
DDX11L5	-4.21805	4.19e-07
RPS2P48	-4.21889	7.39e-09
MIR485	-4.22605	0.000590171
RP11-326E22.1	-4.22648	4.78e-06
MIR208B	-4.22964	2.86e-05
MIR362	-4.23199	2.09e-05
RP11-812E19.12	-4.232	0.000100896
DNM1P33	-4.23486	7.74e-06
MIR339	-4.24359	6.42e-07
AC139099.5	-4.26197	2.54e-05
KRTAP10-4	-4.26287	1.17e-10
RP11-154P18.2	-4.26728	1.55e-05
RP11-31L22.3	-4.2691	1.93e-06
RP11-672L10.3	-4.27411	8.08e-05
MIR1290	-4.28215	5.57e-05
RP11-277E18.2	-4.29623	6.4e-08
RP11-1094M14.1	-4.29776	3.88e-05
RP11-267N12.1	-4.30117	2.08e-06
RAB42P1	-4.30883	1.73e-06
RP11-56L13.7	-4.31083	1.35e-07
RP11-561E1.1	-4.31725	1.6e-05
MIR345	-4.31831	1.28e-05
KRTAP4-7	-4.32112	1.53e-06
MIR654	-4.33009	0.000103836
HCG4P8	-4.33051	1.83e-09
MIR1286	-4.33413	3.22e-06
RP11-168K9.2	-4.33721	1.85e-06
MIR509-2	-4.34796	6.14e-06
BTF3L4P1	-4.34811	3.85e-06
MIR182	-4.34822	3.02e-05
NEUROG3	-4.36237	2.91e-15
GS1-388B5.1	-4.36731	4.28e-06
UBD	-4.37032	2.53e-05
KRT16P5	-4.37383	8.84e-06
PRDX2P4	-4.37654	5.34e-06
C1QTNF9-AS1	-4.38373	1.81e-05
MIR15B	-4.39109	3.37e-05
RP11-439A17.10	-4.39411	0.000195851
AC104809.4	-4.39486	1.07e-12
MIR510	-4.39931	0.000230963
AC079776.6	-4.40082	1.73e-06
GUCA2B	-4.40237	6.42e-08
RP11-288G3.3	-4.4064	8.53e-06
FKBP1B	-4.41194	5.49e-07
RP11-105C19.1	-4.42319	8.9e-05
AC090286.4	-4.42349	1.27e-06
MIR424	-4.4292	1.92e-06
MIR516A2	-4.45196	2.71e-05
DEFB125	-4.45475	2.12e-09
MIR124-3	-4.46604	7.61e-07
DEFB104A	-4.47362	0.000166438
RP11-373J21.1	-4.48291	2.97e-05
TRAJ52	-4.48929	4.21e-06
MIR103A1	-4.5179	3.97e-06
FAM207BP	-4.52033	1.24e-08
TRIM64EP	-4.52798	8.53e-11
RP11-467N20.7	-4.52851	3.64e-06
RNA5-8SP2	-4.52939	2.08e-06
RP11-385M4.2	-4.53069	2.12e-06
RP11-396C23.3	-4.53369	4.32e-06
MIR196A1	-4.54277	7.42e-06
FOXD4L3	-4.54604	1.33e-10
SLC18A3	-4.54806	4.58e-10
ASCL4	-4.5533	1.14e-08
MIR490	-4.5539	6.96e-08
RP11-560G2.2	-4.55807	4.77e-06
RP11-272B17.2	-4.56713	4.05e-09
MIR146B	-4.57576	2.91e-06
RP11-351O2.2	-4.57726	1.71e-05
RP11-17A4.2	-4.58314	3.55e-07
RP11-404K5.1	-4.58886	5.97e-06
CXADRP2	-4.60234	1.45e-07
FAM90A13P	-4.61354	0.000154025
IL21-AS1	-4.61419	1.67e-06
MIR662	-4.61672	1.1e-06
RAP1BP3	-4.61935	1.05e-06
RPL41P5	-4.65063	6.57e-05
LINC01511	-4.65357	1.81e-09
KRTAP12-3	-4.67221	6.24e-07
PLSCR5-AS1	-4.69471	2.33e-05
RP11-15G16.1	-4.72663	5.32e-09
PPIAL4A	-4.7286	5.16e-12
HTR5A-AS1	-4.74252	1.56e-09
CGB2	-4.74404	1.37e-08
AE000662.93	-4.76281	7.34e-07
INS	-4.76584	6.11e-08
DIS3L2P1	-4.77088	1.31e-06
MIR31	-4.78637	1.07e-06
CYP4F26P	-4.80299	5.59e-07
MIR139	-4.80382	8.13e-08
MIR320A	-4.82307	8.11e-08
KRTAP22-2	-4.82971	3.92e-06
MIRLET7E	-4.83578	6.63e-09
MIR455	-4.85178	6.04e-07
MIR135A2	-4.86851	1.85e-07
MIR103A2	-4.87522	6.54e-08
DEFB112	-4.8792	1.5e-09
MIR181B1	-4.88276	1.23e-06
H2AFB1	-4.88751	7.87e-10
RP11-475I24.9	-4.92772	1.77e-07
MIR520C	-4.96752	3.8e-07
MIR488	-4.98745	1.45e-07
EPPIN-WFDC6	-4.99638	3.91e-08
MIR1323	-5.01937	1.41e-08
NKX2-8	-5.04821	3.09e-10
RP11-60C6.5	-5.04887	1.99e-07
AC018804.6	-5.06502	1.16e-07
MIR193A	-5.0674	6.42e-08
RP11-49E18.1	-5.06793	1.95e-08
MIR203A	-5.15304	1.41e-07
MIR548I4	-5.19031	1.61e-07
MIR181A1	-5.2055	4.96e-08
AC131951.1	-5.21942	1.74e-07
BTF3L4P3	-5.27312	3.9e-09
MIR382	-5.29032	2.15e-08
MRPS17P9	-5.35357	1.79e-09
MIR301B	-5.35659	2.87e-08
OR8D4	-5.38475	2.77e-10
AC103564.7	-5.3859	3.16e-08
MIR432	-5.46817	2.01e-09
AP000345.2	-5.57675	1.87e-09
MIRLET7I	-5.58349	1.37e-08
RP5-896L10.1	-5.69454	8.17e-10
IQCF6	-5.78279	5.8e-08
MRGPRG-AS1	-5.86656	1.86e-12
RP11-425A6.5	-5.97463	3.61e-12
UTF1	-6.03838	4.75e-12
RP11-137P24.5	-6.09876	1.05e-11
