# Supplementary material for: HER2 heterogeneity and treatment response–associated profiles in HER2-positive breast cancer in the NCT02326974 clinical trial
Source: J Clin Invest. 2024 Feb 1;134(7):e176454. doi: 10.1172/JCI176454 (PMC10977978; doi:10.1172/JCI176454)
Supplement: Supplemental table 3 [file jci-134-176454-s205.xlsx]

## Sheet: Sheet1
Patient ID	HER2_HET Pretreatment Tumor	HER2_HET Rsidual Tumor	HER2_IHC Pretreatment Tumor (two biopsies)	HER2_IHC Residual Tumor	HER2_HET Shift	HER2 IHC Change	Comment
77	Yes	No	0	0	HET->Non-HET	Unchanged
31	Yes	Yes	1+	1+	No Shift	Unchanged
40	Yes	Yes	1+	0	No Shift	Decreased
142	Yes	Yes	1+	1+	No Shift	Unchanged
143	No	No	1+	2+	No Shift	Increased
18	Yes	No	1+/0	0	HET->Non-HET	Unchanged
121	Yes	No	1+/2+	0	HET->Non-HET	Decreased
126	No	No	1+/2+	2+	No Shift	Unchanged
153	Yes	Yes	1+/2+	0	No Shift	Decreased
7	No	No	2+	2+	No Shift	Unchanged
28	No	No	2+	2+	No Shift	Unchanged
29	No	No	2+	2+	No Shift	Unchanged
32	No	Yes	2+	0	Non-HET->HET	Decreased
37	No	No	2+	0	No Shift	Decreased
69	Yes	No	2+	0	HET->Non-HET	Decreased
74	No	No	2+	2+	No Shift	Unchanged
80	No	No	2+	2+	No Shift	Unchanged
134	No	No	2+	2+	No Shift	Unchanged
136	No	No	2+	2+	No Shift	Unchanged
162	No	No	2+	2+	No Shift	Unchanged
62	No	No	2+/3+	2+	No Shift	Unchanged
159	No	No	2+/3+	3+	No Shift	Unchanged
161	No	No	2+/3+	1+	No Shift	Decreased
1	No	No	3+	3+	No Shift	Unchanged
4	No	No	3+	0	No Shift	Decreased
8	No	No	3+	3+	No Shift	Unchanged
21	No	No	3+	3+	No Shift	Unchanged
26	No	No	3+	2+	No Shift	Decreased
33	No	No	3+	3+	No Shift	Unchanged
46	No	No	3+	3+	No Shift	Unchanged
47	No	No	3+	NA	No Shift	Not Evaluated	Residual tumor failed IHC
48	No	Yes	3+	0	Non-HET->HET	Decreased
55	No	No	3+	2+	No Shift	Decreased
57	No	No	3+	3+	No Shift	Unchanged
59	No	No	3+	2+	No Shift	Decreased
63	No	No	3+	3+	No Shift	Unchanged
68	No	No	3+	1+	No Shift	Decreased
84	No	No	3+	3+	No Shift	Unchanged
91	No	No	3+	2+	No Shift	Decreased
93	No	No	3+	2+	No Shift	Decreased
100	No	No	3+	2+	No Shift	Decreased
102	No	No	3+	2+	No Shift	Decreased
103	No	No	3+	3+	No Shift	Unchanged
110	No	No	3+	3+	No Shift	Unchanged
116	No	No	3+	1+	No Shift	Decreased
123	Yes	Yes	3+	2+	No Shift	Decreased
125	No	No	3+	1+	No Shift	Decreased
127	No	No	3+	2+	No Shift	Decreased
130	No	Yes	3+	0	Non-HET->HET	Decreased
158	No	No	3+	3+	No Shift	Unchanged
41	NA	No	NA	3+	Not Evaluated	Not Evaluated	Pre-treatment tumor failed for IHC and FISH
90	No	NA	2+	NA	Not Evaluated	Not Evaluated	Residual tumor failed for IHC and FISH
107	No	NA	3+	NA	Not Evaluated	Not Evaluated	Residual tumor failed for IHC and FISH
