# Supplementary material for: HER2 heterogeneity and treatment response–associated profiles in HER2-positive breast cancer in the NCT02326974 clinical trial
Source: J Clin Invest. 2024 Feb 1;134(7):e176454. doi: 10.1172/JCI176454 (PMC10977978; doi:10.1172/JCI176454)
Supplement: Supporting data values [file jci-134-176454-s206.xlsx]

## Sheet: Fig.1B
SampleID	PC1	PC2	Comparison
X100_site_1_core_2	-32.6509	-20.4928	noHET_nopCR
X100_site_2_core_1	-30.8779	-2.23162	noHET_nopCR
X101_site_1_core_2	-27.7808	-21.8315	noHET_nopCR
X101_site_2_core_1	-24.428	-13.6515	noHET_nopCR
X102_site_1_core_1	-29.0017	-6.07189	noHET_nopCR
X102_site_2_core_1	-23.5968	-37.3993	noHET_nopCR
X103_site_1_core_2	-42.1362	-5.09572	noHET_nopCR
X103_site_2_core_2	-45.8256	12.0525	noHET_nopCR
X104_site_1_core_2	-17.2716	31.7908	HET_noPCR
X104_site_2_core_1	-29.8331	18.8284	HET_noPCR
X105_site_1_core_1	75.5114	31.4289	noHET_nopCR
X105_site_2_core_2	-34.5448	1.64664	noHET_nopCR
X106_site_2_core_2	-1.8225	14.3076	noHET_pCR
X108_site_1_core_1	83.4133	-41.7875	noHET_pCR
X108_site_2_core_1	127.516	-1.0089	noHET_pCR
X109_site_1_core_2	41.626	21.9118	noHET_pCR
X109_site_2_core_1	104.286	56.0409	noHET_pCR
X110_site_1_core_2	123.3	21.3568	noHET_nopCR
X110_site_2_core_2	96.8162	2.54753	noHET_nopCR
X111_site_1_core_2	82.919	-31.8375	noHET_pCR
X111_site_2_core_1	201.401	34.752	noHET_pCR
X113_site_1_core_2	73.8339	-29.3241	noHET_pCR
X113_site_2_core_1	72.0832	-15.7449	noHET_pCR
X114_site_1_core_2	123.463	9.47934	noHET_pCR
X114_site_2_core_1	104.786	-3.31459	noHET_pCR
X115_site_1_core_1	8.76095	5.92505	noHET_nopCR
X115_site_2_core_2	13.7989	-24.3243	noHET_nopCR
X116_site_1_core_2	-11.6631	-0.973201	noHET_nopCR
X116_site_2_core_2	-40.0703	-1.06714	noHET_nopCR
X117_site_1_core_2	-67.2482	35.3914	noHET_pCR
X117_site_2_core_2	-70.7834	44.8415	noHET_pCR
X118_site_1_core_1	85.082	-45.7713	noHET_pCR
X118_site_2_core_2	74.4379	-40.1454	noHET_pCR
X119_site_2_core_2	177.408	27.4868	noHET_pCR
X120_site_1_core_1	-37.5961	-3.89725	noHET_pCR
X120_site_2_core_1	-44.6733	-5.37471	noHET_pCR
X121_site_1_core_1	-35.3814	-11.3101	HET_noPCR
X121_site_2_core_2	-12.7309	-31.9541	HET_noPCR
X122_site_1_core_2	106.575	-25.5844	noHET_nopCR
X122_site_2_core_1	108.489	-19.8098	noHET_nopCR
X123_site_1_core_1	-49.6543	25.8836	HET_noPCR
X123_site_2_core_1	-0.210372	34.8249	HET_noPCR
X124_site_1_core_2	143.104	32.1746	noHET_pCR
X124_site_2_core_1	83.2158	-2.53011	noHET_pCR
X125_site_1_core_1	-26.6181	4.81157	noHET_nopCR
X125_site_2_core_2	-41.8653	53.9256	noHET_nopCR
X126_site_1_core_2	-46.9943	44.2052	noHET_nopCR
X126_site_2_core_1	-16.6216	82.9226	noHET_nopCR
X127_site_1_core_2	-22.0208	-8.6204	noHET_nopCR
X127_site_2_core_1	-23.6436	18.2941	noHET_nopCR
X128_site_1_core_1	-63.4086	90.4269	noHET_pCR
X128_site_2_core_1	-54.7208	78.8173	noHET_pCR
X129_site_1_core_2	73.9454	6.12051	noHET_pCR
X129_site_2_core_2	82.2192	-0.526907	noHET_pCR
X130_site_1_core_2	-26.6556	77.0646	noHET_nopCR
X130_site_2_core_2	-43.4071	19.4602	noHET_nopCR
X131_site_1_core_2	54.5698	-42.9088	noHET_pCR
X131_site_2_core_1	64.2761	-28.4591	noHET_pCR
X133_site_1_core_1	-43.1071	31.8351	noHET_pCR
X134_site_1_core_2	51.9881	-28.3954	noHET_nopCR
X134_site_2_core_2	85.7756	-28.3361	noHET_nopCR
X136_site_1_core_2	-25.3502	-19.2014	noHET_nopCR
X136_site_2_core_2	-24.4173	-12.2057	noHET_nopCR
X137_site_2_core_2	87.9603	29.5969	noHET_pCR
X138_site_1_core_2	-35.999	111.365	noHET_pCR
X138_site_2_core_1	-37.5918	82.6557	noHET_pCR
X139_site_1_core_2	-31.1343	-11.1349	noHET_nopCR
X139_site_2_core_1	-44.4996	-3.91661	noHET_nopCR
X141_site_1_core_2	-78.2875	45.1062	noHET_pCR
X141_site_2_core_2	-70.3575	37.2494	noHET_pCR
X142_site_1_core_1	51.0155	-31.1442	HET_noPCR
X142_site_2_core_1	70.9005	-22.9474	HET_noPCR
X143_site_2_core_1	-35.9178	-4.91823	noHET_nopCR
X144_site_1_core_2	102.771	21.559	noHET_pCR
X144_site_2_core_1	115.729	40.9002	noHET_pCR
X145_site_1_core_2	-4.0817	11.2728	noHET_pCR
X145_site_2_core_2	4.36311	-5.61885	noHET_pCR
X147_site_1_core_2	49.0497	28.1693	noHET_pCR
X147_site_2_core_1	30.5355	8.02924	noHET_pCR
X148_site_1_core_2	64.3922	49.2178	noHET_nopCR
X148_site_2_core_2	38.0951	-3.93592	noHET_nopCR
X149_site_1_core_2	-52.376	89.8714	noHET_pCR
X149_site_2_core_2	3.98292	94.7933	noHET_pCR
X150_site_1_core_2	53.6934	-3.68014	noHET_pCR
X150_site_2_core_2	-22.2262	-23.8311	noHET_pCR
X151_site_1_core_2	27.6079	-14.5664	noHET_pCR
X151_site_2_core_2	37.1082	-17.1771	noHET_pCR
X153_site_1_core_1	-35.3255	13.1408	HET_noPCR
X153_site_2_core_2	-9.07925	2.21584	HET_noPCR
X154_site_1_core_2	-28.4108	9.98981	noHET_pCR
X154_site_2_core_1	-41.8426	-4.99465	noHET_pCR
X155_site_1_core_2	16.6272	119.946	noHET_pCR
X155_site_2_core_1	-48.3608	53.6769	noHET_pCR
X156_site_1_core_2	23.1419	2.7424	noHET_pCR
X156_site_2_core_2	27.646	16.229	noHET_pCR
X157_site_1_core_2	9.29065	-0.143615	noHET_pCR
X157_site_2_core_2	34.8845	41.4279	noHET_pCR
X158_site_1_core_2	-34.6792	44.3541	noHET_nopCR
X158_site_2_core_1	-38.4951	48.5383	noHET_nopCR
X159_site_2_core_2	0.862554	-25.9119	noHET_nopCR
X160_site_1_core_1	33.9942	8.33702	noHET_pCR
X160_site_2_core_1	-6.71568	-26.8713	noHET_pCR
X161_site_1_core_2	-19.7429	-0.668094	noHET_nopCR
X161_site_2_core_2	-28.8269	0.628396	noHET_nopCR
X162_site_1_core_1	-21.5416	50.6018	noHET_nopCR
X163_site_1_core_1	78.7998	106.409	noHET_pCR
X163_site_2_core_2	50.9358	95.2365	noHET_pCR
X164_site_1_core_2	-14.9524	34.6831	noHET_pCR
X164_site_2_core_1	-17.4673	-7.76423	noHET_pCR
X165_site_1_core_1	-16.2994	51.0949	noHET_nopCR
X165_site_2_core_2	-38.6315	48.9038	noHET_nopCR
X21_site1_core1	-19.701	-22.0877	noHET_nopCR
X21_site1_core2	-24.4423	-26.8822	noHET_nopCR
X22_site1_core1	37.2656	-53.5737	noHET_pCR
X22_site2_core1	29.3533	-46.6073	noHET_pCR
X23_site1_core2	33.7505	-80.6829	noHET_pCR
X23_site2_core1	18.5634	-80.1869	noHET_pCR
X24_site_1_core_1	-9.28141	-51.622	noHET_pCR
X24_site_2_core_1	-8.35497	-52.9613	noHET_pCR
X25_site_1_core_2	14.5254	-42.4632	noHET_nopCR
X25_site_2_core_2	38.7839	-0.745746	noHET_nopCR
X27_site_2_core_1	-30.1634	-22.9164	noHET_pCR
X28_site_1_core_1	-2.95412	-50.2345	noHET_nopCR
X28_site_2_core_1	-1.96131	-48.8316	noHET_nopCR
X29_site_1_core_1	-47.5791	9.80355	noHET_nopCR
X30_site_1_core_2	12.9696	-41.1332	noHET_pCR
X30_site_2_core_1	0.449425	-49.388	noHET_pCR
X31_site_1_core_1	202.094	40.4359	HET_noPCR
X31_site_2_core_1	194.072	46.9424	HET_noPCR
X32_site_1_core_2	-54.0032	16.8277	noHET_nopCR
X32_site_2_core_2	-19.1902	-9.64063	noHET_nopCR
X33_site_1_core_1	-3.56338	-51.9445	noHET_nopCR
X33_site_2_core_1	13.2199	-34.7102	noHET_nopCR
X34_site_1_core_2	-16.2007	-44.4959	noHET_pCR
X34_site_2_core_2	-13.3519	-33.6402	noHET_pCR
X35_site_1_core_2	-17.9873	12.7084	noHET_pCR
X35_site_2_core_1	-18.0845	22.9783	noHET_pCR
X36_site_1_core_1	50.3394	-23.1729	noHET_pCR
X36_site_2_core_1	48.4951	-52.479	noHET_pCR
X37_site_1_core_2	48.9093	-19.7897	noHET_nopCR
X37_site_2_core_2	39.7393	-31.1214	noHET_nopCR
X38_site_1_core_2	34.6174	18.1942	HET_noPCR
X38_site_2_core_1	54.4271	14.8152	HET_noPCR
X39_site_1_core_2	133.719	4.24626	noHET_pCR
X39_site_2_core_1	135.959	4.722	noHET_pCR
X40_site_1_core_1	-20.969	-44.3565	HET_noPCR
X40_site_2_core_2	-26.2024	-29.3323	HET_noPCR
X42_site_1_core_1	-5.56401	-32.9229	noHET_nopCR
X42_site_2_core_1	-10.7991	-45.627	noHET_nopCR
X43_site_1_core_2	-19.1664	-38.7595	noHET_pCR
X43_site_2_core_1	-18.8447	-39.4363	noHET_pCR
X44_site_1_core_1	-25.8873	-11.0744	noHET_pCR
X44_site_2_core_1	-52.9188	10.0709	noHET_pCR
X45_site_1_core_1	4.45913	-55.9456	noHET_pCR
X45_site_2_core_1	-1.45653	-54.4806	noHET_pCR
X46_site_2_core_1	-51.0688	14.9229	noHET_nopCR
X46_site_2_core_2	-49.3083	14.0967	noHET_nopCR
X47_site_1_core_2	-71.9975	43.8227	noHET_nopCR
X47_site_2_core_1	-66.9576	30.6942	noHET_nopCR
X48_site_1_core_1	-30.2832	-20.0432	noHET_nopCR
X48_site_1_core_3	-21.0273	-1.26822	noHET_nopCR
X49_site_1_core_1	-54.8401	10.3911	noHET_pCR
X49_site_2_core_2	-70.3307	86.1825	noHET_pCR
X50_site_1_core_2	-14.0308	-38.6976	noHET_pCR
X50_site_2_core_2	-23.527	-37.5008	noHET_pCR
X51_site_1_core_2	30.7741	-21.1438	noHET_pCR
X51_site_2_core_1	10.209	-46.0343	noHET_pCR
X52_site_1_core_2	12.3611	2.53836	HET_noPCR
X52_site_2_core_2	-6.9642	0.898952	HET_noPCR
X53_site_1_core_1	-23.4166	-32.4485	noHET_pCR
X53_site_2_core_2	-36.5119	-4.02155	noHET_pCR
X54_site_1_core_1	-1.76088	-4.82787	noHET_pCR
X54_site_1_core_2	-55.1716	50.8441	noHET_pCR
X55_site_1_core_1	-30.0831	-13.7405	noHET_nopCR
X55_site_2_core_2	-42.3274	2.56524	noHET_nopCR
X56_site_2_core_1	-40.9698	-14.1004	noHET_nopCR
X57_site_1_core_1	-30.9669	-29.9682	noHET_nopCR
X57_site_2_core_2	-33.7228	-28.2012	noHET_nopCR
X58_site_1_core_1	-51.5156	6.51118	noHET_pCR
X58_site_2_core_1	-35.6161	-15.4628	noHET_pCR
X59_site_1_core_2	-31.0303	-25.7764	noHET_nopCR
X59_site_2_core_2	-39.6882	-5.66503	noHET_nopCR
X60_site_2_core_1	-9.78395	-39.2275	HET_noPCR
X60_site_2_core_2	-11.0722	-39.4057	HET_noPCR
X61_site_1_core_2	-55.3908	29.9934	noHET_pCR
X61_site_2_core_2	-54.2718	25.9602	noHET_pCR
X62_site_1_core_1	-23.2881	-42.9879	noHET_nopCR
X62_site_2_core_2	-22.8316	-29.2072	noHET_nopCR
X63_site_1_core_1	2.142	-53.4413	noHET_nopCR
X63_site_2_core_2	12.8569	-61.9423	noHET_nopCR
X64_site_1_core_2	13.8009	-46.1812	noHET_pCR
X64_site_2_core_1	19.8356	-56.1242	noHET_pCR
X65_site_1_core_1	-7.97647	-27.3631	noHET_nopCR
X65_site_2_core_2	3.73439	-40.1166	noHET_nopCR
X66_site_1_core_2	63.7992	-42.3384	noHET_pCR
X66_site_2_core_1	12.5813	-54.1462	noHET_pCR
X67_site_1_core_2	-32.9968	-33.8734	HET_noPCR
X67_site_2_core_1	-45.4038	-9.95133	HET_noPCR
X68_site_1_core_2	-46.2333	1.48045	noHET_nopCR
X68_site_2_core_1	-45.9827	2.06047	noHET_nopCR
X69_site_1_core_2	-27.9615	-6.99763	HET_noPCR
X69_site_2_core_2	-25.5035	-11.482	HET_noPCR
X70_site_1_core_2	-36.3746	-17.3996	HET_noPCR
X72_site_1_core_2	-43.6408	6.26887	noHET_pCR
X72_site_2_core_1	-19.062	63.7622	noHET_pCR
X73_site_1_core_1	-35.4571	-0.790758	noHET_pCR
X73_site_2_core_2	-37.4024	-4.11844	noHET_pCR
X74_site_1_core_2	-64.5469	35.9435	noHET_nopCR
X74_site_2_core_2	-30.8595	-30.3773	noHET_nopCR
X75_site_1_core_1	-36.7275	-17.3388	noHET_pCR
X80_site_1_core_1	-45.2856	5.35713	noHET_nopCR
X80_site_2_core_2	-39.5474	0.276517	noHET_nopCR
X81_site_1_core_1	-40.1867	-11.0449	noHET_pCR
X81_site_2_core_2	-53.1638	29.604	noHET_pCR
X82_site_1_core_1	-33.0807	-15.0543	noHET_pCR
X82_site_2_core_2	-41.5577	2.39893	noHET_pCR
X83_site_1_core_2	-44.8684	-2.12674	noHET_pCR
X83_site_2_core_1	220.638	121.696	noHET_pCR
X84_site_1_core_2	-43.0614	-5.55539	noHET_nopCR
X84_site_2_core_1	-45.8548	-4.1284	noHET_nopCR
X85_site_1_core_2	-30.4625	-34.9798	noHET_pCR
X86_site_1_core_1	-51.2953	14.8036	noHET_pCR
X86_site_2_core_2	-51.023	16.3443	noHET_pCR
X87_site_1_core_2	-12.5022	13.8205	noHET_nopCR
X87_site_2_core_1	70.0154	52.9721	noHET_nopCR
X89_site_1_core_2	-41.9158	0.607111	noHET_pCR
X89_site_2_core_2	-34.9444	-0.912824	noHET_pCR
X90_site_1_core_1	-29.9312	-20.1833	noHET_nopCR
X91_site_1_core_1	-32.1262	5.33672	noHET_nopCR
X91_site_2_core_2	-35.8578	-0.107156	noHET_nopCR
X93_site_1_core_1	-42.4614	8.69631	noHET_nopCR
X93_site_2_core_1	-52.1037	26.3006	noHET_nopCR
X94_site_1_core_2	31.9855	-1.90748	noHET_nopCR
X95_site_2_core_2	-46.2564	-2.74139	noHET_pCR
X96_site_1_core_1	-34.9844	-7.82732	noHET_pCR
X96_site_2_core_1	-38.8901	-17.0657	noHET_pCR
X97_site_1_core_2	-29.61	-10.1779	HET_noPCR
X97_site_2_core_2	-30.4274	-3.1184	HET_noPCR
X98_site_1_core_1	-24.7856	-9.59359	noHET_pCR
X98_site_2_core_1	-21.7986	-11.7174	noHET_pCR
X99_site_1_core_1	-40.114	-2.18961	noHET_nopCR
X99_site_2_core_1	-44.3715	10.4091	noHET_nopCR

## Sheet: Fig.1C
By Sample				By Patient
HER2 Non_HET/pCR	HER2 Non_HET/no pCR	HER2 HET/no pCR		HER2 Non_HET/pCR	HER2 Non_HET/no pCR	HER2 HET/no pCR
10.1692	10.4732	7.31951		9.87291	9.60879	10.9463
11.9316	10.4475	7.28681		11.3864	11.6008	8.40401
13.1013	7.84368	7.4929		10.6167	10.4327	6.80318
12.574	7.45913	7.98951		8.62709	8.06911	8.69452
13.5268	9.824	7.74093		9.9352	8.1473	6.93556
12.0129	9.87306	9.63584		10.8762	12.1366	7.27642
13.5032	8.83535	9.06484		10.5221	10.7518	7.56611
12.7871	8.53797	9.43815		11.8263	8.10085	6.78581
12.7469	12.7204	6.89852		13.969	8.67255	7.77097
13.3855	8.19299	9.88781		9.94248	8.47161	7.30316
12.3314	14.2818	10.8837		8.14117	8.54597	7.7412
7.33677	13.4888	11.0089		9.26591	9.46894	8.68839
7.12975	10.5463	7.96287		8.67436	9.21476	9.25149
12.3078	10.4968	8.84514		9.75508	10.0497	8.39316
11.4188	10.5172	7.01294		12.1008	9.66328
14.4818	8.50896	6.59343		8.7293	9.26986
10.1066	11.8174	8.93014		9.3786	9.86295
9.93235	12.8081	8.45891		8.64925	10.0688
12.6757	9.12629	7.15099		10.7161	9.23998
11.3055	9.66459	6.72014		11.1197	8.1861
9.58906	7.85062	7.55335		11.0635	9.56323
9.90013	8.75103	6.99949		10.5029	9.60617
12.7855	10.7597	7.50786		8.55077	11.8189
13.0838	10.5742	7.62435		10.8229	7.38276
12.1466	10.5424	6.78581		9.27209	8.52053
12.3308	9.87274	8.01446		8.78622	8.53951
7.72581	9.5133	7.52748		8.59184	12.0587
13.3923	10.1227			8.66499	9.1037
9.68464	9.00506			9.44584	10.4604
10.4201	8.60339			8.12859	7.65141
6.27102	9.96167			8.23109	9.84853
6.36315	9.72156			10.4134	8.68666
13.5285	8.12698			9.3925	10.4567
13.5175	13.1998			10.1692	13.8853
11.2438	12.8153			12.5165	10.5215
10.6209	10.8969			13.0504	9.51306
10.5849	11.1204			12.758	12.3127
11.8492	10.7993			12.767	9.39544
11.1194	9.7657			12.8584	8.30082
12.6067	9.29314			7.23326	10.6669
11.5624	10.2365			11.8633	10.2076
8.14888	8.61024			14.4818	9.81801
11.6209	8.13438			10.0195	8.80423
12.8175	9.66598			11.9906	9.84161
11.6166	9.5516			9.7446	8.12698
11.3008	11.4889			12.9347	13.0076
11.9489	11.7127			12.2387	11.0087
9.72011	10.4353			7.72581	10.7993
12.745	10.4301			13.3923	9.52942
12.7002	8.06911			10.0524	10.2365
11.9475	7.79869			6.31709	8.37231
12.2848	8.49591			13.523
9.54151	11.7911			10.9324
8.86521	12.4822			11.217
12.5573	11.1487			11.863
11.7949	10.3549			9.85565
11.1458	8.49644			12.2192
11.1469	7.70525			11.4587
10.2458	8.5222			10.8345
9.50006	8.82289			12.7226
11.7903	8.62719			12.1161
10.9824	8.31603			9.20336
10.4658	8.5326			12.1761
10.7676	8.55935			11.1463
8.62709	9.40899
10.1325	9.5289
9.73793	9.21476
10.8294	9.83695
10.923	10.2624
10.3815	9.8262
10.6626	9.50036
11.7794	9.19282
11.8733	9.3469
13.9453	9.38755
13.9928	10.3384
10.0586	9.71912
9.82634	10.4184
8.36666	8.54497
7.91567	9.93499
9.4213	7.44501
9.11052	8.92718
9.05084	8.92924
8.29788	10.1972
11.2545	9.60923
8.2557	9.60312
12.3203	11.0482
11.8813	12.5896
9.18454	7.38276
8.27406	9.08219
11.239	7.95886
7.51821	7.99201
7.76193	9.08701
9.53656	12.0587
10.4322	9.12757
11.0001	9.07983
11.1364
11.103
11.8528
10.2741
10.0842
10.9215
9.47139
7.63014
10.8229
9.74726
8.79693
9.09788
8.47455
7.69096
9.49272
8.66499
9.42879
9.46289
8.09363
8.16354
8.23109
10.7267
10.1001
9.76225
9.02275

## Sheet: Fig.1D
PatientID	ERBB2	RCB_score
21	9.60879	2.062
22	9.87291	0
23	11.3864	0
24	10.6167	0
25	11.6008	1.969
27	8.62709	0
28	10.4327	2.009
29	8.06911	3.685
30	9.9352	0
31	10.9463	2.191
32	8.1473	3.281
33	12.1366	2.502
34	10.8762	0
35	10.5221	0
36	11.8263	0
37	10.7518	3.457
38	8.40401	1.198
39	13.969	0
40	6.80318	3.955
42	8.10085	1.729
43	9.94248	0
44	8.14117	0
45	9.26591	0
46	8.67255	2.675
47	8.47161	1.252
48	8.54597	1.247
49	8.67436	0
50	9.75508	0
51	12.1008	0
52	8.69452	1.341
53	8.7293	0
54	9.3786	0
55	9.46894	2.139
56	9.21476	1.672
57	10.0497	1.428
58	8.64925	0
59	9.66328	0.852
60	6.93556	3.458
61	10.7161	0
62	9.26986	4.527
63	9.86295	1.578
64	11.1197	0
65	10.0688	2.621
66	11.0635	0
67	7.27642	1.169
68	9.23998	1.505
69	7.56611	2.175
70	6.78581	3.705
72	10.5029	0
73	8.55077	0
74	8.1861	3.568
75	10.8229	0
80	9.56323	1.772
81	9.27209	0
82	8.78622	0
83	8.59184	0
84	9.60617	1.919
85	8.66499	0
86	9.44584	0
87	11.8189	2.909
89	8.12859	0
90	7.38276	1.71
91	8.52053	1.371
93	8.53951	1.485
94	12.0587	1.508
95	8.23109	0
96	10.4134	0
97	7.77097	3.397
98	9.3925	0
99	9.1037	1.914
100	10.4604	1.993
101	7.65141	1.743
102	9.84853	1.295
103	8.68666	2.127
104	7.30316	1.911
105	10.4567	0.259
106	10.1692	0
108	12.5165	0
109	13.0504	0
110	13.8853	3.3
111	12.758	0
113	12.767	0
114	12.8584	0
115	10.5215	1.106
116	9.51306	1.541
117	7.23326	0
118	11.8633	0
119	14.4818	0
120	10.0195	0
121	7.7412	3.29
122	12.3127	1.27
123	8.68839	2.276
124	11.9906	0
125	9.39544	1.704
126	8.30082	4.266
127	10.6669	1.253
128	9.7446	0
129	12.9347	0
130	10.2076	1.186
131	12.2387	0
133	7.72581	0
134	9.81801	2.105
136	8.80423	1.474
137	13.3923	0
138	10.0524	0
139	9.84161	0.816
141	6.31709	0
142	9.25149	3.846
143	8.12698	3.254
144	13.523	0
145	10.9324	0
147	11.217	0
148	13.0076	1.881
149	11.863	0
150	9.85565	0
151	12.2192	0
153	8.39316	4.324
154	11.4587	0
155	10.8345	0
156	12.7226	0
157	12.1161	0
158	11.0087	3.641
159	10.7993	2.383
160	9.20336	0
161	9.52942	1.271
162	10.2365	1.072
163	12.1761	0
164	11.1463	0
165	8.37231	1.205

## Sheet: Fig.1E
HER2 Non-HET/no pCR over HER2 Non-HET pCR						HER2 HET/no pCR over HER2 Non-HET pCR
	log2FoldChange	minus_log10FDR	Label				log2FoldChange	minus_log10FDR	Label
CDK12	-0.311957	0.635735	ERBB2 Amplicon			MED1	-1.54741	5.97042	ERBB2 Amplicon
ERBB2	-0.858703	2.92724	ERBB2 Amplicon			IKZF3	-1.78514	16.743	ERBB2 Amplicon
GRB7	-0.422599	1.39269	ERBB2 Amplicon			CDK12	-1.81273	6.9823	ERBB2 Amplicon
IKZF3	-0.0546174	0.104134	ERBB2 Amplicon			PPP1R1B	-2.11257	15.689	ERBB2 Amplicon
MED1	-0.157769	0.272413	ERBB2 Amplicon			PNMT	-2.23117	16.2167	ERBB2 Amplicon
MIEN1	-0.466498	1.54637	ERBB2 Amplicon			TCAP	-2.25094	19.1133	ERBB2 Amplicon
NEUROD2	-0.074457	0.106634	ERBB2 Amplicon			STARD3	-2.25228	19.8747	ERBB2 Amplicon
PGAP3	-0.339357	1.11361	ERBB2 Amplicon			NEUROD2	-2.26484	14.931	ERBB2 Amplicon
PNMT	-0.292074	0.724579	ERBB2 Amplicon			PGAP3	-2.2808	21.8765	ERBB2 Amplicon
PPP1R1B	-0.551384	2.27808	ERBB2 Amplicon			GRB7	-2.57125	23.3171	ERBB2 Amplicon
STARD3	-0.38931	1.3215	ERBB2 Amplicon			MIEN1	-2.5828	21.7833	ERBB2 Amplicon
TCAP	-0.223049	0.538147	ERBB2 Amplicon			ERBB2	-2.95391	16.7331	ERBB2 Amplicon
AC006042.6	-0.732313	3.52849	Downregulated			ACSF2	-0.588813	2.23857	Downregulated
AC006042.7	-0.697789	2.54383	Downregulated			CBR3-AS1	-0.590921	2.52931	Downregulated
AC007563.5	-0.750366	2.20792	Downregulated			ADAM12	-0.594782	2.19725	Downregulated
AC010761.8	-1.17078	4.68074	Downregulated			GSN-AS1	-0.597823	1.68909	Downregulated
AC083884.8	-0.588759	1.87808	Downregulated			ARRDC1-AS1	-0.614939	1.92645	Downregulated
AC084809.2	-0.647205	2.28025	Downregulated			TOX3	-0.614989	2.54122	Downregulated
AC139887.4	-0.684065	2.16015	Downregulated			PRRX1	-0.618943	2.36409	Downregulated
ACTB	-1.14423	3.41332	Downregulated			CHAD	-0.619081	1.72208	Downregulated
ACTG1	-1.0608	3.62033	Downregulated			TNKS1BP1	-0.6376	1.7073	Downregulated
AEBP1	-0.659715	1.83843	Downregulated			CCDC80	-0.643119	1.9319	Downregulated
AHNAK	-0.618822	2.43856	Downregulated			ANP32C	-0.644643	1.56677	Downregulated
AL442127.1	-0.848191	3.41332	Downregulated			SFRP4	-0.645664	1.44868	Downregulated
ANKRD30A	-0.807846	2.81614	Downregulated			TCEAL2	-0.655368	1.97213	Downregulated
AP001610.5	-0.594079	2.03173	Downregulated			TSC22D1-AS1	-0.656919	1.31271	Downregulated
AP003041.1	-0.621275	2.05087	Downregulated			SEMA4B	-0.659858	1.89782	Downregulated
ARF1	-0.632676	2.45028	Downregulated			C2orf54	-0.662864	2.0676	Downregulated
ARHGDIA	-0.721081	2.93505	Downregulated			LRRC59	-0.667453	1.57792	Downregulated
ARHGDIB	-0.643543	3.89137	Downregulated			MGST1	-0.679537	1.70188	Downregulated
ATF4	-0.70145	2.89132	Downregulated			TC2N	-0.681531	1.79622	Downregulated
ATN1	-0.597413	2.4621	Downregulated			HOXB-AS3	-0.682412	1.42917	Downregulated
ATP1A1-AS1	-0.635642	3.94408	Downregulated			RPL13AP2	-0.68486	1.57792	Downregulated
B2M	-0.940663	4.35162	Downregulated			RP4-631H13.6	-0.688297	1.43253	Downregulated
BEST1	-0.751418	2.80993	Downregulated			C9orf152	-0.690898	2.80684	Downregulated
BGN	-0.918117	3.4467	Downregulated			SERHL2	-0.694483	1.50565	Downregulated
BIRC6-AS1	-0.645321	1.88957	Downregulated			GLYATL2	-0.695117	1.47075	Downregulated
BTG1	-0.677089	4.03983	Downregulated			DHCR24	-0.695721	2.50925	Downregulated
C1QB	-0.678618	3.0282	Downregulated			TTLL6	-0.700775	1.7073	Downregulated
C3	-0.651779	6.13573	Downregulated			HID1	-0.702358	1.70188	Downregulated
CALR	-0.695651	4.18703	Downregulated			FADS2	-0.708066	2.7138	Downregulated
CAP1	-0.585933	3.66317	Downregulated			TFAP2B	-0.716741	1.77052	Downregulated
CAPS	-0.61803	4.18703	Downregulated			RP11-1023L17.1	-0.723719	2.22128	Downregulated
CCDC152	-0.784051	5.52065	Downregulated			MUC6	-0.724369	2.87052	Downregulated
CCDC6	-0.61133	4.84189	Downregulated			OR4Q3	-0.724554	1.46023	Downregulated
CCNI	-0.612113	3.16844	Downregulated			HMGB1P14	-0.725544	1.39773	Downregulated
CD24	-1.34423	5.23839	Downregulated			B4GALNT2	-0.72618	1.42798	Downregulated
CD44	-0.764715	5.43842	Downregulated			HOXB3	-0.72952	1.35467	Downregulated
CD74	-1.36381	5.22173	Downregulated			SRCIN1	-0.734608	1.3249	Downregulated
CD81-AS1	-0.603868	1.34974	Downregulated			NFIA	-0.745695	3.38438	Downregulated
CDC37	-0.776935	4.38969	Downregulated			GSE1	-0.74746	1.70188	Downregulated
CDR1	-1.26915	6.21912	Downregulated			VCAN	-0.774433	1.99093	Downregulated
CFL1	-0.66408	3.40143	Downregulated			CTD-2012K14.4	-0.775376	1.47075	Downregulated
CH17-189H20.1	-0.636729	2.11965	Downregulated			CACNB1	-0.776027	1.42752	Downregulated
CH17-431G21.1	-0.666982	1.94136	Downregulated			MXRA5	-0.776291	1.45141	Downregulated
CNN3	-0.660292	4.43252	Downregulated			OR11G1P	-0.795221	1.66396	Downregulated
COL12A1	-0.595929	2.3721	Downregulated			EMX2OS	-0.798232	1.36925	Downregulated
COL1A1	-1.09044	3.26242	Downregulated			AC016738.3	-0.799713	1.46881	Downregulated
COL1A2	-0.98218	3.77155	Downregulated			HOXB6	-0.800619	2.04943	Downregulated
COL3A1	-0.809291	3.03071	Downregulated			GOLGA6L3	-0.808132	2.29925	Downregulated
CSDE1	-0.614634	3.48674	Downregulated			PLXDC1	-0.81136	2.12419	Downregulated
CST3	-0.68501	3.17741	Downregulated			PIP4K2B	-0.81458	1.70492	Downregulated
CTB-113P19.1	-0.98353	1.74482	Downregulated			ABCC11	-0.816053	3.09584	Downregulated
CTC-273B12.5	-0.826196	2.6217	Downregulated			PCGF2	-0.818977	1.33801	Downregulated
CTD-2033D15.3	-0.720014	1.68296	Downregulated			CDH11	-0.821027	2.50925	Downregulated
CTD-2047H16.5	-0.682223	3.03509	Downregulated			TNC	-0.827436	3.45815	Downregulated
CTD-2195B23.3	-0.691583	2.61904	Downregulated			MMP2	-0.842869	2.50925	Downregulated
CTD-2325A15.5	-0.842737	3.25145	Downregulated			DUSP4	-0.844703	1.82182	Downregulated
CTD-2349P21.9	-0.592159	2.72453	Downregulated			ATP5G1	-0.850335	1.78151	Downregulated
CTD-2659N19.10	-0.636722	1.17562	Unchanged			COL12A1	-0.860446	1.43669	Downregulated
CTD-3032J10.2	-0.715813	3.08394	Downregulated			ABCC3	-0.872055	2.58184	Downregulated
CTD-3032J10.3	-0.670583	2.95084	Downregulated			RP11-98J23.1	-0.873055	2.04435	Downregulated
CTSB	-0.762829	2.71058	Downregulated			ITGB6	-0.875645	6.24597	Downregulated
CTSD	-0.610347	1.81891	Downregulated			ITGB6.1	-0.875645	6.24597	Downregulated
CYP4Z1	-0.846875	5.91359	Downregulated			LL0XNC01-16G2.1	-0.877224	1.37671	Downregulated
DDX17	-0.823681	3.05799	Downregulated			HOXB13	-0.892644	2.19266	Downregulated
DGCR6	-1.17845	2.62121	Downregulated			RP11-483E23.2	-0.901703	2.1285	Downregulated
EEF1A1	-1.10344	3.05543	Downregulated			EGR1	-0.912646	2.46082	Downregulated
EEF1A1P5	-0.669833	2.63748	Downregulated			TM4SF18	-0.922294	2.83892	Downregulated
EEF1B2	-0.667697	3.48674	Downregulated			GOLGA6L2	-0.924528	2.47135	Downregulated
EEF2	-1.03027	3.81412	Downregulated			APOD	-0.928648	4.61948	Downregulated
EGR1	-0.681919	3.95212	Downregulated			CTD-3193O13.11	-0.930158	2.62166	Downregulated
EIF4EBP2	-0.589598	2.28915	Downregulated			CLEC3A	-0.939786	1.44003	Downregulated
EIF4G2	-0.625813	2.63268	Downregulated			RP11-115F18.1	-0.939803	1.47075	Downregulated
FAU	-0.619979	3.09777	Downregulated			LUM	-0.941773	1.42601	Downregulated
FLNA	-0.856702	3.95212	Downregulated			OR4N1P	-0.942177	2.42042	Downregulated
FN1	-1.06413	3.67248	Downregulated			LASP1	-0.949287	1.7073	Downregulated
FTH1	-0.907085	2.53201	Downregulated			RAPGEFL1	-0.952535	1.74587	Downregulated
FTL	-0.938352	2.43953	Downregulated			AC091133.1	-0.952928	1.31892	Downregulated
GAPDH	-0.667539	1.43973	Downregulated			LRRC37A11P	-0.955432	1.946	Downregulated
GLRX5	-0.741254	2.93505	Downregulated			RP11-708H21.1	-0.955794	1.42245	Downregulated
GNB2L1	-0.644689	2.2934	Downregulated			HOXB-AS1	-0.962549	2.24616	Downregulated
GNG5	-0.650415	3.17546	Downregulated			POSTN	-0.97433	1.38142	Downregulated
GOLGA8A	-0.695192	2.71496	Downregulated			AC010761.10	-0.991708	1.37217	Downregulated
GOLPH3	-0.621972	3.87495	Downregulated			VCAN-AS1	-0.991988	1.51458	Downregulated
GPS2	-0.721125	3.11089	Downregulated			NR1D1	-1.01838	2.68533	Downregulated
GUSBP9	-0.687	1.1641	Unchanged			GOLGA6L22	-1.04753	2.14067	Downregulated
H3F3AP4	-0.868261	1.81005	Downregulated			ALDH3B2	-1.04788	2.36529	Downregulated
H3F3B	-0.688063	3.66317	Downregulated			CTD-2206N4.4	-1.05425	3.3476	Downregulated
HCG4P5	-0.910069	3.56775	Downregulated			AC010761.9	-1.06022	1.3203	Downregulated
HDLBP	-0.698713	3.40052	Downregulated			PIP	-1.08639	2.50925	Downregulated
HIST1H1E	-0.859386	4.59956	Downregulated			ARHGEF35	-1.09551	1.7073	Downregulated
HIST1H2AI	-0.585121	1.89518	Downregulated			RP11-578F21.4	-1.09672	1.97213	Downregulated
HIST1H2AJ	-0.682253	2.81991	Downregulated			CREB3L1	-1.09927	4.52008	Downregulated
HIST1H4E	-0.778835	3.63754	Downregulated			CYP4Z1	-1.10323	3.77318	Downregulated
HLA-A	-0.976776	4.17564	Downregulated			CTD-2377D24.6	-1.13383	1.70188	Downregulated
HLA-B	-1.04234	4.08155	Downregulated			COL3A1	-1.14576	1.9319	Downregulated
HLA-C	-1.1546	4.35162	Downregulated			LINC00940	-1.15454	2.05998	Downregulated
HLA-DPA1	-1.00671	5.52065	Downregulated			RP11-12A20.6	-1.15575	2.64768	Downregulated
HLA-DPB1	-0.663955	4.59956	Downregulated			RP11-361M4.1	-1.16504	1.43381	Downregulated
HLA-DQA1	-0.702338	2.52917	Downregulated			CYP4Z2P	-1.20778	3.85456	Downregulated
HLA-DQB1	-0.766916	2.94317	Downregulated			CSF3	-1.21322	3.54193	Downregulated
HLA-DRA	-1.09882	5.58628	Downregulated			THRA	-1.23707	3.58344	Downregulated
HLA-DRB1	-0.904149	6.21227	Downregulated			ZNF652	-1.24051	3.01999	Downregulated
HLA-DRB1.1	-0.904149	6.21227	Downregulated			WIPF2	-1.24081	3.32889	Downregulated
HLA-DRB5	-0.885564	3.36888	Downregulated			FBXL20	-1.2456	3.90069	Downregulated
HLA-E	-0.779898	4.46639	Downregulated			RP11-690G19.4	-1.2537	2.19801	Downregulated
HNRNPA2B1	-0.645184	3.01701	Downregulated			FLJ35934	-1.25833	2.74231	Downregulated
HNRNPF	-0.671418	3.43335	Downregulated			COL1A2	-1.26057	2.04724	Downregulated
HNRNPU	-0.650293	3.56014	Downregulated			FN1	-1.26921	1.63559	Downregulated
HOXB-AS1	-0.869571	5.49053	Downregulated			IGFBP5	-1.28181	2.68533	Downregulated
HOXB3	-0.685176	3.95742	Downregulated			GOLGA6L6	-1.29555	3.09584	Downregulated
HSP90AB1	-0.637859	2.07421	Downregulated			RP11-496I2.4	-1.31099	1.35859	Downregulated
HSPA8	-0.918606	3.45952	Downregulated			NF1P7	-1.33902	1.30113	Downregulated
IER3	-0.639695	3.01353	Downregulated			MSL1	-1.36818	3.10586	Downregulated
IFITM3	-0.891875	2.62061	Downregulated			MXRA5Y	-1.37673	1.7073	Downregulated
IGF2	-0.59182	2.89132	Downregulated			CDR1	-1.38955	2.56879	Downregulated
IGFBP2	-0.631578	4.03983	Downregulated			CEACAM6	-1.41824	3.86819	Downregulated
IGFBP5	-0.840351	3.34486	Downregulated			RP11-338K13.1	-1.42336	1.52816	Downregulated
IGFBP7	-0.594189	3.35619	Downregulated			CASC3	-1.42967	3.43656	Downregulated
IGHA1	-1.47497	6.18522	Downregulated			RPL19	-1.43475	1.47075	Downregulated
IGHA2	-1.02337	5.42897	Downregulated			RP11-247A12.1	-1.4409	2.82458	Downregulated
IGHG1	-3.44681	22.7198	Downregulated			RP11-387H17.6	-1.46059	2.54122	Downregulated
IGHG2	-1.35457	7.08748	Downregulated			RP11-184J23.2	-1.46296	2.50925	Downregulated
IGHG3	-1.29702	8.58746	Downregulated			MUCL1	-1.5216	4.16565	Downregulated
IGHG4	-0.799891	4.46892	Downregulated			COL1A1	-1.55768	2.1933	Downregulated
IGHM	-2.42543	20.8128	Downregulated			AC079199.2	-1.57999	4.97646	Downregulated
IGHV1-18	-0.949567	4.15998	Downregulated			MED24	-1.5832	6.24597	Downregulated
IGHV1-69	-0.640594	1.58918	Downregulated			SFRP2	-1.58525	3.71618	Downregulated
IGHV3-11	-0.819823	3.26286	Downregulated			ZPBP2	-1.6501	8.20981	Downregulated
IGHV3-23	-1.21199	8.00178	Downregulated			LRRC3C	-1.81539	8.87455	Downregulated
IGHV3-30	-0.855028	3.66525	Downregulated			GSDMA	-1.86242	10.674	Downregulated
IGHV3-33	-0.619008	1.8705	Downregulated			SCGB2A2	-1.88264	4.04939	Downregulated
IGHV4-31	-0.713163	1.97081	Downregulated			AC087491.2	-1.9232	13.8561	Downregulated
IGHV4-39	-0.939567	4.66469	Downregulated			GSDMB	-1.93071	12.2142	Downregulated
IGHV4-59	-0.810886	4.49881	Downregulated			KRT8P34	-1.97886	12.1201	Downregulated
IGHV4-61	-0.660545	1.59747	Downregulated			PSMD3	-1.98752	8.20981	Downregulated
IGKC	-3.39546	9.41239	Downregulated			ORMDL3	-2.11653	8.20981	Downregulated
IGKV1-5	-1.37772	7.96093	Downregulated			REXO1L9P	1.50144	0.302345	Unchanged
IGKV3-11	-1.14616	7.30455	Downregulated			IGKC	1.39089	0.340859	Unchanged
IGKV3-20	-1.55476	9.41239	Downregulated			DNMT3B	1.23684	0.476561	Unchanged
IGKV4-1	-1.10534	6.21912	Downregulated			FAM72C	0.990747	0.956585	Unchanged
IGLC2	-2.4209	15.3619	Downregulated			IGKV2D-28	0.942533	0.690126	Unchanged
IGLC3	-2.81608	17.9378	Downregulated			IGKV2-28	0.929313	0.646457	Unchanged
IGLV1-40	-0.774274	4.46639	Downregulated			IGHG1	0.805429	0.217858	Unchanged
IGLV2-14	-1.47898	8.26839	Downregulated			IGKV3-20	0.803425	0.605593	Unchanged
IGLV2-23	-1.1982	5.06421	Downregulated			KRTAP1-3	0.72645	0.671672	Unchanged
IGLV3-19	-1.10729	8.79028	Downregulated			ADAM3A	0.721135	0.293415	Unchanged
IGLV3-21	-0.718785	5.44053	Downregulated			CALML5	0.721001	0.818179	Unchanged
IQGAP1	-0.594864	4.84189	Downregulated			MIR875	0.702014	1.02193	Unchanged
IRF2BP2	-0.80692	3.8466	Downregulated			MIR30B	0.697714	1.22764	Unchanged
JCHAIN	-0.815013	5.52065	Downregulated			MIR31	0.690545	0.450222	Unchanged
JUN	-0.670124	4.47755	Downregulated			MIR30A	0.686951	1.22764	Unchanged
JUND	-0.654292	2.30524	Downregulated			RP11-150O12.5	0.685672	1.08724	Unchanged
KB-1208A12.3	-0.716013	2.61831	Downregulated			IGHD6-19	0.683881	0.629626	Unchanged
KRT7	-0.713174	2.91641	Downregulated			RP11-150O12.3	0.676298	1.04677	Unchanged
LRP1	-0.627556	3.4467	Downregulated			NDUFC2	0.676127	0.875487	Unchanged
LRP1-AS	-0.903762	2.69025	Downregulated			CTB-147C22.8	0.672751	1.10999	Unchanged
LUM	-0.732594	2.91641	Downregulated			TPT1P8	0.662357	0.834405	Unchanged
MALAT1	-0.953356	1.62974	Downregulated			RP11-884K10.7	0.661249	1.10622	Unchanged
MCL1	-0.634829	3.17076	Downregulated			RUNDC3A-AS1	0.65031	1.22764	Unchanged
MDK	-1.01508	4.17564	Downregulated			RP11-654A16.3	0.649789	0.538796	Unchanged
METRNL	-0.620906	3.34486	Downregulated			MIR507	0.649303	0.529314	Unchanged
MGP	-1.02165	5.52065	Downregulated			IGHV3-33	0.648983	0.475213	Unchanged
MIR1282	-0.795398	2.30228	Downregulated			MIR210	0.648964	0.546801	Unchanged
MIR3661	-0.595556	1.85868	Downregulated			PKD1P6.1	0.647305	0.368578	Unchanged
MMP2	-0.68545	4.70275	Downregulated			RP11-513D5.5	0.644884	0.644393	Unchanged
MUCL1	-1.02809	4.87251	Downregulated			RPL23AP87	0.64192	0.264714	Unchanged
MXRA5	-0.726356	4.16222	Downregulated			HMGA1	0.62842	0.89407	Unchanged
MYH9	-0.639392	3.2586	Downregulated			CTD-2547H18.1	0.625121	0.65336	Unchanged
MYL9	-0.728419	3.0282	Downregulated			GOLGA8B	0.624786	1.0056	Unchanged
NEAT1	-0.846892	1.59747	Downregulated			GOLGA8B.1	0.624786	1.0056	Unchanged
NFIA	-0.673194	7.81134	Downregulated			RPL8	0.614445	0.261913	Unchanged
NUCB1-AS1	-0.890045	4.2108	Downregulated			MRPL23	0.614036	0.502118	Unchanged
NUMA1	-0.689235	4.18835	Downregulated			MIR657	0.609759	0.55253	Unchanged
OAZ1	-0.636592	2.8005	Downregulated			ELK2AP	0.607877	0.60241	Unchanged
ODF2-AS1	-0.665296	3.89137	Downregulated			ZNF705CP	0.607568	0.209019	Unchanged
OGT	-0.690744	3.37304	Downregulated			AC124057.5	0.607413	0.547613	Unchanged
P4HB	-0.78643	3.78065	Downregulated			SPANXC	0.601115	0.593077	Unchanged
PABPC1	-0.917595	2.57313	Downregulated			B3GNT6	0.595933	0.811952	Unchanged
PFN1	-0.93149	3.1511	Downregulated			CTD-3065J16.9	0.594767	0.604842	Unchanged
PNRC1	-0.684769	3.44878	Downregulated			OPN1MW	0.594596	0.3308	Unchanged
POSTN	-0.780157	3.01054	Downregulated			RP11-554E23.4	0.593272	0.606652	Unchanged
PPDPF	-0.618862	1.45957	Downregulated			TM4SF1	0.591842	1.16704	Unchanged
PPIAP22	-0.708266	2.72933	Downregulated			KRTAP9-7	0.589114	0.536605	Unchanged
PPP1R14B	-0.632737	3.0131	Downregulated			DEFA3	0.588762	0.175233	Unchanged
PRODH	-1.46564	2.46312	Downregulated			DEFA3.1	0.588762	0.175233	Unchanged
PRRC2C	-0.610549	3.29604	Downregulated			DEFA3.2	0.588762	0.175233	Unchanged
PSAP	-0.714354	3.08028	Downregulated			MIR1179	0.586682	0.341714	Unchanged
PSMB8-AS1	-0.5888	3.29705	Downregulated			CNOT7P2	0.586248	0.673998	Unchanged
PTMA	-0.84232	3.63109	Downregulated			TNRC18P1	0.584431	1.68088	Unchanged
PTMA.1	-0.84232	3.63109	Downregulated			MIR503	0.582008	0.844522	Unchanged
PTPRF	-0.933332	4.66469	Downregulated			RNF5P1	0.581194	0.810039	Unchanged
RBPMS-AS1	-0.809465	3.0354	Downregulated			MIR139	0.581017	0.424012	Unchanged
RNASE1	-0.633681	2.46931	Downregulated			LY6E	0.579271	0.891884	Unchanged
RP1-65P5.3	-0.605327	1.63394	Downregulated			LPIN1	0.577877	6.97309	Unchanged
RP1-68D18.4	-1.15134	4.84799	Downregulated			MIR216A	0.576426	0.353154	Unchanged
RP11-109N23.4	-1.26481	2.42983	Downregulated			AQP11	0.574956	1.26305	Unchanged
RP11-124N14.3	-0.788671	3.37164	Downregulated			RP11-373J21.1	0.574926	0.482703	Unchanged
RP11-134L10.1	-0.593579	3.46479	Downregulated			HTRA4	0.574573	2.2213	Unchanged
RP11-138I1.4	-0.814619	3.35619	Downregulated			PPP1R16A	0.573947	1.72472	Unchanged
RP11-192H23.7	-0.591285	2.44645	Downregulated			SCRT1	0.572091	1.11388	Unchanged
RP11-21B23.1	-0.711914	2.44845	Downregulated			GSTA12P	0.571038	0.602366	Unchanged
RP11-230C9.2	-0.659029	1.78021	Downregulated			FOXC1	0.570818	1.48951	Unchanged
RP11-247A12.1	-0.712932	2.11802	Downregulated			KRTAP2-2	0.570648	0.521533	Unchanged
RP11-274B21.2	-0.611024	2.02088	Downregulated			IGHG4	0.570626	0.57771	Unchanged
RP11-290D2.6	-1.00788	2.94811	Downregulated			TFAP2C	0.569345	1.97884	Unchanged
RP11-323N12.5	-0.819412	2.61159	Downregulated			RP11-300E4.2	0.567492	0.571745	Unchanged
RP11-386G11.10	-0.609462	1.88511	Downregulated			PYY	0.566453	1.26265	Unchanged
RP11-420K8.1	-0.772025	2.67372	Downregulated			MDFI	0.565533	1.06262	Unchanged
RP11-481J2.4	-0.70944	2.6396	Downregulated			RBM38	0.564959	2.17892	Unchanged
RP11-489E7.4	-0.812003	2.84161	Downregulated			PGBD5	0.564558	2.71363	Unchanged
RP11-498C9.2	-0.757172	1.61726	Downregulated			RP11-239H6.2	0.563877	0.468976	Unchanged
RP11-498C9.3	-0.75666	2.68333	Downregulated			MIR345	0.563807	0.648106	Unchanged
RP11-507J18.2	-0.694553	2.49011	Downregulated			RP11-79P5.10	0.56361	1.41362	Unchanged
RP11-575L7.8	-0.626547	2.04994	Downregulated			RP11-429J17.5	0.56319	1.0394	Unchanged
RP11-638I2.8	-0.733461	3.19668	Downregulated			PDCD5P1	0.56187	0.657167	Unchanged
RP11-67L3.5	-0.737089	2.85605	Downregulated			RP11-419C5.3	0.561385	0.117729	Unchanged
RP11-69E11.8	-0.59297	2.52917	Downregulated			KCTD14	0.56002	0.997623	Unchanged
RP11-69L16.4	-0.724786	2.70917	Downregulated			FEM1AP1	0.559822	0.144104	Unchanged
RP11-6N17.10	-0.658325	2.02293	Downregulated			SNORD19	0.559679	0.746434	Unchanged
RP11-761I4.4	-0.585019	2.51977	Downregulated			RPL34P18	0.559615	0.783234	Unchanged
RP11-780K2.1	-0.603306	2.1368	Downregulated			OPLAH	0.559409	2.02823	Unchanged
RP11-849H4.4	-0.768369	3.94999	Downregulated			MT-TA	0.558936	0.341136	Unchanged
RP11-87F15.2	-0.786765	4.16474	Downregulated			LINC01605	0.558362	0.633257	Unchanged
RP13-270P17.1	-0.783533	2.30909	Downregulated			TONSL-AS1	0.558342	1.0056	Unchanged
RP13-516M14.10	-0.911228	4.15998	Downregulated			KRT15	0.557069	0.938231	Unchanged
RP3-508I15.14	-0.663551	3.4796	Downregulated			MIR607	0.556145	0.810169	Unchanged
RP3-508I15.19	-1.08865	2.15227	Downregulated			CECR7	0.555272	0.573207	Unchanged
RP4-781K5.2	-0.782064	3.64264	Downregulated			RP11-397D21.1	0.551803	0.417322	Unchanged
RP5-940J5.9	-0.790797	1.54547	Downregulated			FLNB-AS1	0.55167	0.792708	Unchanged
RPL10	-0.814607	4.18703	Downregulated			RECQL4	0.551277	2.11676	Unchanged
RPL10A	-0.817737	3.1511	Downregulated			CTD-3065J16.6	0.551014	0.956585	Unchanged
RPL11	-0.688634	3.48674	Downregulated			KLK5	0.549169	2.03964	Unchanged
RPL12	-0.891277	3.32108	Downregulated			MAPK15	0.547871	1.26265	Unchanged
RPL13	-0.87688	2.68404	Downregulated			RASD2	0.546323	1.48271	Unchanged
RPL13A	-0.924882	2.86487	Downregulated			MIR941-3	0.544486	0.169591	Unchanged
RPL14	-0.595187	2.8534	Downregulated			MIR941-3.1	0.544486	0.169591	Unchanged
RPL15	-0.832078	3.4385	Downregulated			MIR941-3.2	0.544486	0.169591	Unchanged
RPL18	-0.702202	3.19233	Downregulated			MIR500A	0.544119	0.543303	Unchanged
RPL18A	-1.034	5.18006	Downregulated			OR51A10P	0.543771	0.30937	Unchanged
RPL18AP3	-0.761694	3.75468	Downregulated			BARX2	0.543529	1.95834	Unchanged
RPL19	-1.0489	2.67659	Downregulated			SNORD114-27	0.543146	0.284912	Unchanged
RPL23	-1.01005	3.4796	Downregulated			PUF60	0.542825	1.82182	Unchanged
RPL23A	-0.952489	4.30011	Downregulated			MIR508	0.542106	0.54333	Unchanged
RPL24	-0.635126	3.66317	Downregulated			ILF2P1	0.541217	0.764746	Unchanged
RPL26	-0.976716	4.58666	Downregulated			MIR340	0.541123	0.345218	Unchanged
RPL27	-0.750819	2.91689	Downregulated			MIR891B	0.5411	0.41349	Unchanged
RPL27A	-0.868029	3.18981	Downregulated			MIR181A1	0.539908	0.393533	Unchanged
RPL28	-0.831931	2.80087	Downregulated			SCX	0.539192	1.03972	Unchanged
RPL29	-0.648326	2.7185	Downregulated			RP1-273G13.2	0.539066	0.53469	Unchanged
RPL3	-0.996676	3.57831	Downregulated			PKP3	0.537132	1.68088	Unchanged
RPL31	-0.80093	3.38373	Downregulated			MIR183	0.537057	0.434031	Unchanged
RPL32	-1.05937	3.48869	Downregulated			C8orf86	0.536644	0.940365	Unchanged
RPL34	-0.827878	3.95212	Downregulated			AC079753.5	0.534972	0.571871	Unchanged
RPL35	-0.828626	3.07408	Downregulated			RP4-800J21.3	0.534304	1.2816	Unchanged
RPL36	-1.46568	7.20899	Downregulated			RP11-598F7.5	0.533704	0.990349	Unchanged
RPL37	-1.30905	6.4322	Downregulated			RP11-261B23.1	0.530684	0.44557	Unchanged
RPL37A	-0.961051	3.82749	Downregulated			AC074338.5	0.529488	0.428406	Unchanged
RPL38	-0.817659	5.24357	Downregulated			SNORD13	0.529388	0.327318	Unchanged
RPL4	-0.848629	3.32451	Downregulated			NPIPA5.1	0.524641	0.31137	Unchanged
RPL41	-0.64414	2.94411	Downregulated			NPIPA5.2	0.524641	0.31137	Unchanged
RPL5	-0.811072	5.91359	Downregulated			CTB-35F21.4	0.523461	0.703151	Unchanged
RPL6	-0.719088	3.36607	Downregulated			LMO1	0.522442	1.47422	Unchanged
RPL7	-0.679213	2.92839	Downregulated			SUMO2P20	0.522274	0.46205	Unchanged
RPL7A	-1.14444	4.69778	Downregulated			CPSF1	0.52184	0.889136	Unchanged
RPL8	-0.670268	1.57825	Downregulated			AC068587.1	0.521733	0.381884	Unchanged
RPLP0	-1.05313	4.17433	Downregulated			RGS10	0.521016	1.65802	Unchanged
RPLP1	-1.08418	3.13038	Downregulated			SLC39A6	0.520577	0.994305	Unchanged
RPLP2	-0.887105	2.63268	Downregulated			RP5-831C21.1	0.519803	0.449511	Unchanged
RPS11	-0.97666	2.98952	Downregulated			CTD-2517M22.17	0.519186	1.22068	Unchanged
RPS12	-0.822902	3.93277	Downregulated			TM2D2	0.516831	1.52484	Unchanged
RPS13	-0.6134	3.57	Downregulated			RP11-5P18.5	0.516624	0.651149	Unchanged
RPS14	-0.658891	3.48674	Downregulated			GPT	0.516302	1.52195	Unchanged
RPS15	-0.746699	3.51811	Downregulated			SFRP1	0.515808	1.65802	Unchanged
RPS15A	-0.684984	3.48869	Downregulated			MIR1205	0.514013	0.481824	Unchanged
RPS16	-0.743988	2.77434	Downregulated			ADAM32	0.513201	0.892306	Unchanged
RPS18	-0.809408	2.89132	Downregulated			SPEG	0.512159	2.85208	Unchanged
RPS2	-0.841459	2.35844	Downregulated			SPEG.1	0.512159	2.85208	Unchanged
RPS20	-0.896701	3.4467	Downregulated			RP11-401H2.1	0.511733	0.371538	Unchanged
RPS25	-0.743687	4.35162	Downregulated			CTD-2196E14.5	0.510653	0.448023	Unchanged
RPS27	-0.741068	3.34734	Downregulated			IGHGP	0.50881	1.13092	Unchanged
RPS2P5	-0.663977	2.40137	Downregulated			TBC1D9	0.508714	1.0658	Unchanged
RPS3A	-0.691016	3.52587	Downregulated			GOT1L1	0.507392	0.884783	Unchanged
RPS4X	-0.943985	3.66317	Downregulated			KCNU1	0.506696	0.740557	Unchanged
RPS5	-0.754895	2.83982	Downregulated			RP11-351I21.6	0.506551	0.295603	Unchanged
RPS6	-1.0496	4.10588	Downregulated			MROH1	0.505935	1.40661	Unchanged
RPS8	-0.977242	4.42282	Downregulated			COX6C	0.50582	0.561217	Unchanged
RPS9	-0.602101	2.8906	Downregulated			MAK16	0.505489	3.01161	Unchanged
RPSA	-0.629215	2.61142	Downregulated			FAM90A26	0.5052	0.0340971	Unchanged
RRN3P3	-0.608303	2.23547	Downregulated			RP11-144G6.4	0.504287	0.192932	Unchanged
S100A11	-0.761301	2.70703	Downregulated			PDE12	0.503906	3.3944	Unchanged
S100A9	-0.656985	1.95686	Downregulated			EXTL1	0.503871	3.01999	Unchanged
SCARNA13	-1.02049	2.5939	Downregulated			PARD6B	0.502912	1.72767	Unchanged
SCARNA21.3	-0.790595	1.59192	Downregulated			BX842568.1	0.502856	0.266056	Unchanged
SCARNA5	-1.02747	2.0855	Downregulated			RP11-301L8.2	0.502271	0.567759	Unchanged
SCARNA6	-1.08101	3.4467	Downregulated			MT-TS1	0.502234	0.29407	Unchanged
SCARNA7	-0.958111	1.92709	Downregulated			PPP2R2C	0.502123	2.80116	Unchanged
SCGB2A2	-0.86801	2.34767	Downregulated			C1orf64	0.500118	1.56677	Unchanged
SDC1	-0.700915	3.05593	Downregulated			LCE3D	0.499586	0.464419	Unchanged
SEPP1	-1.15666	7.66654	Downregulated			RP11-466P24.6	0.499232	0.417125	Unchanged
SERPING1	-0.592603	3.66317	Downregulated			MIR302C	0.498981	0.346095	Unchanged
SF1	-0.646522	3.20232	Downregulated			GSTM1	0.498838	0.0388407	Unchanged
SFPQ	-0.633724	3.63852	Downregulated			RP11-350N15.6	0.498476	0.450197	Unchanged
SFRP2	-1.02553	4.10052	Downregulated			PLEKHG1	0.498227	2.50925	Unchanged
SFRP4	-0.589915	3.95742	Downregulated			PCSK1N	0.497721	0.546801	Unchanged
SH3BGRL3	-0.647975	4.04714	Downregulated			MIR320D1	0.49549	0.442001	Unchanged
SNORA53	-0.781489	1.80521	Downregulated			MMP23B	0.494228	0.342837	Unchanged
SNORA5A	-0.643878	1.76117	Downregulated			MIR151A	0.493871	0.650292	Unchanged
SNORA73B	-1.01879	2.02918	Downregulated			AC018693.6	0.493427	0.527401	Unchanged
SNORD17	-1.02884	2.24277	Downregulated			CXCL16	0.492703	1.5482	Unchanged
SNORD3A	-0.758361	1.06112	Unchanged			MIR372	0.491605	0.261819	Unchanged
SNORD3B-2	-0.812028	2.35249	Downregulated			ADAM9	0.489674	1.78151	Unchanged
SNRNP70	-0.605948	2.63335	Downregulated			TOLLIP	0.489117	2.37068	Unchanged
SON	-0.621854	3.77155	Downregulated			MIR200B	0.488501	0.409495	Unchanged
SPARC	-1.11975	3.81494	Downregulated			CHDH	0.48848	3.38438	Unchanged
SRRM2	-0.719393	2.00476	Downregulated			KRT6B	0.487729	1.34836	Unchanged
SRSF11	-0.671889	4.25052	Downregulated			GNG4	0.487485	0.6985	Unchanged
TAGLN	-0.88537	3.05612	Downregulated			KRTAP4-4	0.487359	0.311625	Unchanged
TAPBP	-0.598008	3.07109	Downregulated			GOT2P3	0.487266	0.978575	Unchanged
TBL1XR1-AS1	-0.836116	2.91133	Downregulated			MIR490	0.487032	0.577115	Unchanged
THBS2	-0.740252	3.49168	Downregulated			SIAH2-AS1	0.486882	0.477872	Unchanged
TIMP2	-0.755585	2.95174	Downregulated			RP11-351I21.7	0.486726	0.264153	Unchanged
TMED2	-0.587689	2.54279	Downregulated			MTATP6P1	0.486452	0.360937	Unchanged
TMEM123	-0.864146	5.52829	Downregulated			MIR504	0.486391	0.474274	Unchanged
TMSB10	-1.21166	4.70275	Downregulated			KRT16	0.486386	0.764746	Unchanged
TMSB4X	-0.956375	3.62033	Downregulated			HCG4P5	0.485511	0.214619	Unchanged
TNC	-0.657182	5.91359	Downregulated			GPAA1	0.484922	0.803643	Unchanged
TPM4	-0.654453	4.72517	Downregulated			FBXL6	0.484833	1.77933	Unchanged
TPT1	-0.99412	3.28711	Downregulated			IL17RB	0.484635	3.78688	Unchanged
TSIX	-0.766778	2.54441	Downregulated			MIA	0.484569	0.611762	Unchanged
TTC3-AS1	-0.616754	2.14663	Downregulated			C1orf68	0.484466	1.02517	Unchanged
TUBA1B	-0.629598	2.27562	Downregulated			SHC4	0.48446	2.05913	Unchanged
TUBB	-0.870089	4.18538	Downregulated			RIC3	0.484421	1.84442	Unchanged
TXNDC5	-0.679519	2.64145	Downregulated			KIFC2	0.48314	0.959714	Unchanged
TXNIP	-0.601128	3.45049	Downregulated			CTB-25B13.12	0.482758	0.570946	Unchanged
UBA52	-0.914376	4.02307	Downregulated			REXO1L1P	0.482708	0.396139	Unchanged
UBB	-0.900028	4.24588	Downregulated			B4GALNT4	0.482182	1.22162	Unchanged
UBC	-0.660233	2.05127	Downregulated			TFAMP1	0.481382	0.53469	Unchanged
VCAN	-0.607479	3.73546	Downregulated			HSF1	0.480414	0.701436	Unchanged
VCAN-AS1	-0.692613	2.52917	Downregulated			OGFRL1	0.479728	1.31636	Unchanged
VIM	-0.797186	3.43237	Downregulated			RP11-392P7.1	0.479067	0.521309	Unchanged
VIM-AS1	-0.966511	3.09193	Downregulated			MIR510	0.479011	0.173384	Unchanged
WIPF2	-0.672726	2.7312	Downregulated			FAM209B	0.478762	0.721527	Unchanged
XBP1	-0.808297	2.28854	Downregulated			CTD-2517M22.14	0.478694	1.53206	Unchanged
XIST	-0.814084	2.41591	Downregulated			RP11-500G22.5	0.477327	0.385424	Unchanged
Xist_exon1	-0.762893	1.72008	Downregulated			UQCRFS1P1	0.476144	0.544144	Unchanged
XXbac-BPG248L24.12	-1.0331	3.75468	Downregulated			AC004924.1	0.47573	0.186183	Unchanged
XXbac-BPG252P9.9	-0.951189	4.16222	Downregulated			ZMYND10-AS1	0.475493	0.302632	Unchanged
YBX1	-1.0273	5.52065	Downregulated			RP11-34P1.4	0.475358	0.350619	Unchanged
ZFP36L1	-0.906815	3.64264	Downregulated			DUSP7	0.474775	1.36583	Unchanged
ZFP36L2	-0.767496	3.46084	Downregulated			MIR15B	0.474743	0.207563	Unchanged
ZNF207	-0.660801	3.35619	Downregulated			RP3-468O1.6	0.473543	0.460728	Unchanged
44621	0.0475033	0.224782	Unchanged			KRT19P1	0.47295	0.514391	Unchanged
44621.1	-0.0792876	0.468723	Unchanged			RP11-206L10.8	0.472572	0.405986	Unchanged
44622	-0.264473	1.97899	Unchanged			E2F6P3	0.472081	0.205115	Unchanged
44622.1	0.0456614	0.192458	Unchanged			KRTAP10-5	0.471577	0.62138	Unchanged
44623	0.0443717	0.15912	Unchanged			LYPD5	0.471064	1.9319	Unchanged
44624	0.0988472	0.372078	Unchanged			SNORA22.2	0.46915	0.228844	Unchanged
44625	-0.00797863	0.0256622	Unchanged			PVR	0.468771	1.2559	Unchanged
44626	-0.400678	3.02486	Unchanged			ACTL8	0.467872	1.14874	Unchanged
44627	-0.212137	0.918037	Unchanged			CCDC166	0.467713	0.644684	Unchanged
44628	-0.0825617	0.620226	Unchanged			ZNF517	0.4673	2.19725	Unchanged
44629	-0.000146728	0.000454941	Unchanged			AFF3	0.467232	1.19707	Unchanged
44630	0.160692	0.521955	Unchanged			MIR548F2	0.466162	0.378027	Unchanged
44631	0.215218	1.02711	Unchanged			KRT6A	0.466108	0.782434	Unchanged
44805	-0.0673425	0.259324	Unchanged			HAUS6P3	0.465535	0.424692	Unchanged
44806	-0.341805	2.6717	Unchanged			SNORD117	0.46517	0.462926	Unchanged
44807	-0.0342455	0.12793	Unchanged			IGHV1-58	0.464977	0.633257	Unchanged
44808	0.03243	0.0724263	Unchanged			MIR342	0.464688	0.593287	Unchanged
44809	-0.171414	0.932016	Unchanged			THRSP	0.463656	0.386082	Unchanged
44810	-0.324174	3.40597	Unchanged			RP11-1007G5.2	0.46303	0.462876	Unchanged
44811	-0.243723	2.06317	Unchanged			NOVA1	0.462935	1.79635	Unchanged
44812	-0.061945	0.264293	Unchanged			MIR550A1	0.462771	0.621754	Unchanged
44813	-0.516737	2.39327	Unchanged			MIR550A1.1	0.462771	0.621754	Unchanged
44814	0.0399599	0.172782	Unchanged			MIR30D	0.461827	0.265502	Unchanged
44815	-0.221598	1.69587	Unchanged			FAM90A24P	0.461659	0.307068	Unchanged
44816	0.16839	1.07716	Unchanged			FBXO32	0.461617	1.09546	Unchanged
44818	0.111568	0.294927	Unchanged			MIR891A	0.461592	0.238675	Unchanged
44819	-0.245294	2.6693	Unchanged			PMM2P1	0.461589	0.464419	Unchanged
44896	0.175405	0.616183	Unchanged			EGR3	0.460649	1.18111	Unchanged
A1BG	-0.0446939	0.084247	Unchanged			CTIF	0.460131	1.31892	Unchanged
A1BG-AS1	0.133929	0.621304	Unchanged			RP5-955M13.4	0.4598	0.59555	Unchanged
A1CF	0.0734389	0.21732	Unchanged			RP11-158K1.3	0.459529	0.597058	Unchanged
A2M	-0.495298	3.01613	Unchanged			CLNS1A	0.458591	0.633257	Unchanged
A2M-AS1	0.0120349	0.0218829	Unchanged			FAM208B	0.45825	1.3484	Unchanged
A2ML1	0.167379	1.07767	Unchanged			RP11-161H23.10	0.458186	0.705139	Unchanged
A3GALT2	0.009942	0.0280206	Unchanged			RP11-53I6.1	0.457934	0.371538	Unchanged
A4GALT	-0.142901	0.635735	Unchanged			LRRC14	0.457123	1.25206	Unchanged
A4GNT	0.171598	0.951819	Unchanged			RP11-348N5.9	0.456922	0.349936	Unchanged
AAAS	-0.0802541	0.747537	Unchanged			PRKDC	0.456754	1.08739	Unchanged
AACS	0.133402	0.968301	Unchanged			RP11-762H8.1	0.455874	0.369095	Unchanged
AACSP1	0.226322	0.896747	Unchanged			RP5-1110E20.1	0.454782	0.321863	Unchanged
AADAC	0.00860685	0.0201188	Unchanged			RP11-779O18.2	0.454053	0.659429	Unchanged
AADACL2	0.092509	0.294214	Unchanged			SPANXB1	0.453255	0.600472	Unchanged
AADACL3	0.0836205	0.246776	Unchanged			SPANXB1.1	0.453255	0.600472	Unchanged
AADACL4	0.115412	0.428476	Unchanged			FAM72D	0.453083	0.224903	Unchanged
AADAT	0.129766	0.61353	Unchanged			RP11-791G15.2	0.452861	0.248123	Unchanged
AAED1	-0.0420764	0.179957	Unchanged			SNORD69	0.45256	0.341714	Unchanged
AAGAB	-0.00664293	0.0195979	Unchanged			FAM83H	0.452551	0.670257	Unchanged
AAK1	-0.276611	2.32438	Unchanged			RHPN1	0.452346	0.676799	Unchanged
AAMDC	0.168117	0.556614	Unchanged			MIR577	0.451743	0.238043	Unchanged
AAMP	-0.198349	1.70864	Unchanged			MAMLD1	0.451485	3.84432	Unchanged
AANAT	-0.0124077	0.0309622	Unchanged			TMEM200B	0.450072	0.938231	Unchanged
AAR2	-0.098355	0.550542	Unchanged			SNORD116-13	0.449908	0.254511	Unchanged
AARD	0.300846	1.01936	Unchanged			MIR199B	0.448804	0.236036	Unchanged
AARS	-0.0898564	0.533728	Unchanged			ZNF707	0.44823	2.03681	Unchanged
AARS2	0.0139829	0.0729794	Unchanged			ZNF707.1	0.44823	2.03681	Unchanged
AARSD1	0.0835145	0.194174	Unchanged			SLC16A1	0.448223	2.52795	Unchanged
AASDH	0.0720223	0.307065	Unchanged			ALAS1	0.448196	2.80523	Unchanged
AASDHPPT	0.0434701	0.163369	Unchanged			MIR767	0.448028	0.331015	Unchanged
AASS	0.104313	0.501616	Unchanged			EPS8L2	0.447723	0.649118	Unchanged
AATBC	-0.0427086	0.076068	Unchanged			CTB-49A3.2	0.447056	0.280044	Unchanged
AATF	0.0681952	0.165544	Unchanged			RP11-442H21.2	0.446915	0.327318	Unchanged
AATK	0.0709897	0.203405	Unchanged			CLUH	0.446508	0.766372	Unchanged
AATK-AS1	0.0882953	0.237739	Unchanged			AGGF1P2	0.446421	0.387251	Unchanged
AB019441.29	0.0684225	0.148001	Unchanged			BCAR4	0.446211	0.576169	Unchanged
ABAT	0.143227	1.29175	Unchanged			MIR548L	0.446193	0.463959	Unchanged
ABC7-42404400C24.1	0.0884087	0.15892	Unchanged			SLC16A6P1	0.446119	0.431621	Unchanged
ABC7-42404400C24.1.1	0.0884087	0.15892	Unchanged			RP11-281O15.4	0.446118	0.373825	Unchanged
ABCA1	0.0288766	0.212581	Unchanged			CLDN4	0.445223	0.54813	Unchanged
ABCA10	0.139539	0.410163	Unchanged			PTPRN2	0.444668	1.64205	Unchanged
ABCA12	0.108716	0.444582	Unchanged			CDO1	0.443854	0.875487	Unchanged
ABCA13	0.190454	0.938624	Unchanged			MIR596	0.443775	0.306967	Unchanged
ABCA17P	0.162413	0.631868	Unchanged			AC073072.7	0.443569	0.546801	Unchanged
ABCA2	-0.133143	0.527257	Unchanged			MIR550A2	0.443106	0.424106	Unchanged
ABCA3	0.100751	0.653983	Unchanged			MIR550A2.1	0.443106	0.424106	Unchanged
ABCA4	0.0590941	0.288271	Unchanged			RP1-171K16.5	0.443024	0.444726	Unchanged
ABCA5	0.127478	0.406437	Unchanged			RP11-91I8.3	0.442725	0.221722	Unchanged
ABCA6	-0.00432487	0.00853853	Unchanged			AC006978.6	0.442453	0.648894	Unchanged
ABCA7	-0.172709	1.27823	Unchanged			DPY19L1P1	0.4404	0.770134	Unchanged
ABCA8	0.00436341	0.00786996	Unchanged			IFNA13	0.438555	0.29855	Unchanged
ABCA9	0.00037684	0.000705478	Unchanged			CKS1BP3	0.437753	0.132061	Unchanged
ABCA9-AS1	-0.0377514	0.0751711	Unchanged			CTC-444N24.9	0.437702	0.410406	Unchanged
ABCB1	0.119714	0.597885	Unchanged			RP11-168J18.6	0.437227	0.754771	Unchanged
ABCB10	0.00981223	0.0467822	Unchanged			RP11-219B4.5	0.436955	0.456172	Unchanged
ABCB10P1	0.352078	1.45085	Unchanged			AC092667.2	0.436829	1.04825	Unchanged
ABCB10P4	0.310356	0.680032	Unchanged			MIR320A	0.436779	0.346968	Unchanged
ABCB11	0.186384	1.0508	Unchanged			DGAT1	0.436738	1.78151	Unchanged
ABCB4	0.145057	0.795534	Unchanged			MIR532	0.436657	0.346095	Unchanged
ABCB5	0.127052	0.505584	Unchanged			IFITM1	0.436445	0.233628	Unchanged
ABCB6	-0.0503767	0.0981328	Unchanged			MAPK8IP2	0.436229	1.11624	Unchanged
ABCB7	0.117629	0.811043	Unchanged			AOC1	0.436187	1.75184	Unchanged
ABCB8	-0.0348372	0.145858	Unchanged			TMSB15A	0.43566	0.297413	Unchanged
ABCB9	0.0164939	0.0685308	Unchanged			CDKAL1	0.435642	1.55942	Unchanged
ABCC1	-0.0984132	0.526244	Unchanged			PROM1	0.434729	1.0687	Unchanged
ABCC10	-0.166071	1.31628	Unchanged			PYCRL	0.434391	1.23089	Unchanged
ABCC11	-0.0736584	0.166884	Unchanged			RP11-10N23.4	0.434147	1.01499	Unchanged
ABCC12	0.00144442	0.00405385	Unchanged			AF186192.1	0.433959	0.471473	Unchanged
ABCC13	0.139124	0.462667	Unchanged			IFI44	0.433854	0.514723	Unchanged
ABCC2	0.147671	1.15545	Unchanged			NSFP1	0.43322	0.057494	Unchanged
ABCC3	-0.228224	0.666865	Unchanged			RP13-870H17.3	0.432877	0.279132	Unchanged
ABCC4	0.0223293	0.0887075	Unchanged			MFSD3	0.43277	0.845763	Unchanged
ABCC5	-0.0648962	0.224393	Unchanged			SNORA72.4	0.432479	0.60051	Unchanged
ABCC6	0.165774	1.38059	Unchanged			MIR526A2	0.432053	0.239318	Unchanged
ABCC6.1	0.165774	1.38059	Unchanged			CYC1	0.431825	0.812482	Unchanged
ABCC6P1	0.213418	0.942026	Unchanged			POMK	0.431753	0.673998	Unchanged
ABCC6P2	0.265402	1.22665	Unchanged			TREX2	0.431126	0.905216	Unchanged
ABCC8	0.176214	1.36234	Unchanged			CTD-2562J17.4	0.431002	0.182946	Unchanged
ABCC9	0.157029	0.785994	Unchanged			MT-ND4L	0.430966	0.21261	Unchanged
ABCD1	0.0152854	0.0491636	Unchanged			MIR3187	0.429506	0.213126	Unchanged
ABCD1P2	0.178016	0.416657	Unchanged			HIST1H2BK	0.428031	0.265502	Unchanged
ABCD1P3	0.15446	0.283948	Unchanged			MIR128-2	0.426934	0.364529	Unchanged
ABCD1P4	0.275637	0.996556	Unchanged			TCEB3CL	0.426856	0.0648162	Unchanged
ABCD1P5	0.0550586	0.1163	Unchanged			RP11-1281K21.1	0.426804	0.341585	Unchanged
ABCD2	0.173969	1.17832	Unchanged			IGKV3-15	0.426505	0.210798	Unchanged
ABCD3	-0.0619755	0.355456	Unchanged			IRAK1	0.426501	0.777719	Unchanged
ABCD4	-0.0326063	0.196075	Unchanged			GS1-251I9.3	0.425655	0.456264	Unchanged
ABCE1	-0.0185393	0.0623912	Unchanged			VENTXP5	0.42507	0.239645	Unchanged
ABCF1	-0.146414	0.99639	Unchanged			CYHR1	0.424991	1.50817	Unchanged
ABCF2	-0.0842361	0.721702	Unchanged			RNF170	0.424512	1.946	Unchanged
ABCF2P1	0.152789	0.494665	Unchanged			OGFOD2	0.423981	0.42519	Unchanged
ABCF3	-0.0151033	0.0710842	Unchanged			ARC	0.423251	0.515436	Unchanged
ABCG1	-0.0768869	0.507715	Unchanged			RPL7P59	0.423008	0.247514	Unchanged
ABCG2	0.127953	0.600726	Unchanged			SDC1	0.422908	0.231046	Unchanged
ABCG4	0.111927	0.559532	Unchanged			VTCN1	0.422648	1.05613	Unchanged
ABCG5	0.164619	1.1339	Unchanged			RP11-299G20.2	0.422505	0.380071	Unchanged
ABCG8	0.12766	0.809889	Unchanged			CCDC74B	0.422495	1.17425	Unchanged
ABHD1	0.0036741	0.0141204	Unchanged			RP11-527L4.2	0.422223	0.458847	Unchanged
ABHD10	0.0956796	0.611107	Unchanged			CDC42P5	0.422124	0.474274	Unchanged
ABHD11	-0.0192403	0.0506415	Unchanged			REXO1L3P	0.421447	0.178953	Unchanged
ABHD12	-0.0799457	0.457782	Unchanged			POLR2K	0.42047	0.853091	Unchanged
ABHD12B	0.146401	0.669871	Unchanged			CNTFR	0.420061	1.4862	Unchanged
ABHD13	0.130499	0.556965	Unchanged			RP11-273G15.2	0.418709	0.633257	Unchanged
ABHD14A	-0.0740883	0.35385	Unchanged			EXOSC4	0.418613	0.744745	Unchanged
ABHD14B	-0.0290465	0.0794672	Unchanged			SNORD114-12	0.418238	0.21391	Unchanged
ABHD15	0.0544324	0.11128	Unchanged			PCBP4	0.418169	2.42777	Unchanged
ABHD16A	-0.0542447	0.147945	Unchanged			RPL29	0.418079	0.233752	Unchanged
ABHD16B	-0.0355283	0.0700733	Unchanged			RP11-181C21.4	0.418042	0.277838	Unchanged
ABHD17A	-0.403988	2.18319	Unchanged			SLC25A39	0.417369	0.875487	Unchanged
ABHD17AP1	0.0643449	0.153282	Unchanged			MED30	0.416632	0.853772	Unchanged
ABHD17AP3	0.00125003	0.00222587	Unchanged			IMPACT	0.41653	2.00397	Unchanged
ABHD17AP4	0.10073	0.232938	Unchanged			TTI2	0.416222	2.68533	Unchanged
ABHD17AP5	0.338004	0.900353	Unchanged			DRD4	0.416113	0.466382	Unchanged
ABHD17AP6	0.174124	0.363464	Unchanged			AC012613.2	0.41601	0.31137	Unchanged
ABHD17B	0.0619051	0.195697	Unchanged			HSBP1L1	0.415953	1.26305	Unchanged
ABHD17C	-0.129927	0.566143	Unchanged			TIGD5	0.415707	0.542496	Unchanged
ABHD2	-0.167913	1.38149	Unchanged			H3F3C	0.415661	0.64028	Unchanged
ABHD3	0.0767899	0.409153	Unchanged			FAM83H-AS1	0.41561	0.812482	Unchanged
ABHD4	-0.00966445	0.0340848	Unchanged			IGHV4-59	0.414908	0.261627	Unchanged
ABHD5	0.0686393	0.32119	Unchanged			RP11-133L14.5	0.414699	0.307859	Unchanged
ABHD6	0.117281	0.707737	Unchanged			FAM138A	0.41408	0.0465989	Unchanged
ABHD8	-0.160243	0.876491	Unchanged			FAM138A.1	0.41408	0.0465989	Unchanged
ABI1	-0.213037	1.33433	Unchanged			FAM138A.2	0.41408	0.0465989	Unchanged
ABI2	-0.250044	1.69176	Unchanged			PLEKHA2	0.413927	1.68767	Unchanged
ABI3	0.0276356	0.0456305	Unchanged			SLMO2	0.413509	0.811198	Unchanged
ABI3BP	-0.0164928	0.0518533	Unchanged			MYBBP1A	0.413035	1.28301	Unchanged
ABL1	-0.199994	1.44142	Unchanged			POC1A	0.412909	2.03462	Unchanged
ABL2	-0.0981266	0.623012	Unchanged			VDAC3	0.412706	0.787678	Unchanged
ABLIM1	-0.141274	1.38975	Unchanged			ESRRAP1	0.412394	0.327723	Unchanged
ABLIM2	0.0549563	0.266002	Unchanged			MIR1283-2	0.412257	0.215127	Unchanged
ABLIM3	0.111246	0.684725	Unchanged			SPRR2G	0.411991	0.317789	Unchanged
ABO	-0.0190755	0.0496743	Unchanged			RP11-90D4.4	0.411777	0.19523	Unchanged
ABR	-0.186899	1.12997	Unchanged			IGHV3-21	0.411627	0.0891305	Unchanged
ABRA	0.196519	0.874058	Unchanged			RP11-69M1.4	0.410665	0.460631	Unchanged
ABRACL	-0.0247978	0.0637824	Unchanged			SNORA71A	0.41046	0.270387	Unchanged
ABT1	-0.174012	1.05731	Unchanged			KAT2A	0.409834	0.672172	Unchanged
ABTB1	-0.0631153	0.281435	Unchanged			COMMD5	0.409784	1.45904	Unchanged
ABTB2	0.00804282	0.0293295	Unchanged			IGHD1-1	0.409037	0.369868	Unchanged
AC000041.10	0.121254	0.240004	Unchanged			GNL3	0.408916	1.45917	Unchanged
AC000068.10	-0.249851	1.03717	Unchanged			RPL7L1P2	0.408166	0.370174	Unchanged
AC000089.3	0.061232	0.168047	Unchanged			FAM106DP	0.40787	0.235949	Unchanged
AC000095.9	0.045945	0.0979028	Unchanged			RP11-336K24.12	0.407436	0.256671	Unchanged
AC002056.3	0.0169661	0.04106	Unchanged			MIR509-3	0.40663	0.1552	Unchanged
AC002056.5	0.261633	0.643068	Unchanged			RPL35P2	0.405977	0.50191	Unchanged
AC002075.4	-0.0205714	0.0332666	Unchanged			HSPA1B	0.405238	0.355163	Unchanged
AC002116.7	0.0155048	0.05267	Unchanged			KRTAP2-3	0.405189	0.192802	Unchanged
AC002310.10	0.0434394	0.109243	Unchanged			ABHD14B	0.404952	1.16423	Unchanged
AC002310.7	-0.0160611	0.0390835	Unchanged			HAPLN3	0.404527	1.74587	Unchanged
AC002398.11	0.0288762	0.0919287	Unchanged			DSC2	0.404263	1.42917	Unchanged
AC002398.12	-0.0179748	0.0318834	Unchanged			SPP1	0.404218	0.263197	Unchanged
AC002401.1	0.0413911	0.0525789	Unchanged			BCAS2P2	0.403852	0.438511	Unchanged
AC002467.7	-0.17897	0.460067	Unchanged			RP11-887P2.3	0.40365	0.311729	Unchanged
AC002519.6	0.237636	0.698653	Unchanged			RP11-731J8.1	0.403254	0.54459	Unchanged
AC002550.5	-0.0565107	0.182966	Unchanged			SUSD3	0.402986	1.43381	Unchanged
AC003003.5	0.145271	0.448663	Unchanged			C6orf141	0.402812	0.548906	Unchanged
AC003075.4	-0.578819	2.28895	Unchanged			RTEL1-TNFRSF6B	0.402638	0.233628	Unchanged
AC003101.1	0.135704	0.440021	Unchanged			LINC00583	0.402594	0.286627	Unchanged
AC003958.2	0.35436	1.33949	Unchanged			CHCHD3P3	0.402029	0.634476	Unchanged
AC003986.5	0.167268	0.551648	Unchanged			FOXH1	0.40103	0.760904	Unchanged
AC003991.3	0.0104809	0.0253523	Unchanged			RP11-109P14.9	0.399935	0.577115	Unchanged
AC004019.13	0.122207	0.348186	Unchanged			ATAD2	0.399419	1.29801	Unchanged
AC004057.1	0.048993	0.0542534	Unchanged			AC016644.1	0.398634	0.362736	Unchanged
AC004160.4	-0.0247043	0.0427273	Unchanged			GAL	0.398375	0.828453	Unchanged
AC004231.2	0.38574	1.0885	Unchanged			KRTAP1-1	0.398169	0.184929	Unchanged
AC004381.6	0.123239	0.934	Unchanged			FBN3	0.397532	1.4035	Unchanged
AC004453.8	0.135164	0.528169	Unchanged			MYL12BP1	0.397505	0.514412	Unchanged
AC004490.1	-0.36818	2.31063	Unchanged			DFFA	0.397453	1.55463	Unchanged
AC004538.3	-0.0435878	0.0921449	Unchanged			CTC-554D6.1	0.39723	0.177849	Unchanged
AC004540.4	-0.222068	0.688055	Unchanged			IGKV6-21	0.397024	0.261627	Unchanged
AC004754.3	0.127712	0.198545	Unchanged			DKK4	0.395981	0.657284	Unchanged
AC004837.4	0.0316486	0.0513042	Unchanged			ARHGEF10L	0.395833	1.78151	Unchanged
AC004870.5	-0.109999	0.180165	Unchanged			RPL26L1	0.395711	1.70188	Unchanged
AC004893.11	-0.141756	0.821566	Unchanged			LY6H	0.395212	0.546801	Unchanged
AC004899.3	0.145206	0.358385	Unchanged			TRAJ28	0.394882	0.319453	Unchanged
AC004906.3	-0.0865354	0.198514	Unchanged			PLEKHF2	0.394678	0.606028	Unchanged
AC004951.5	-0.0642315	0.23601	Unchanged			MANEAL	0.394421	0.760904	Unchanged
AC004951.6	0.0715393	0.256657	Unchanged			GDPD4	0.394319	0.388161	Unchanged
AC004967.7	-0.0282264	0.0774084	Unchanged			GRINA	0.393804	0.189237	Unchanged
AC004980.7	-0.0634896	0.225305	Unchanged			LRFN3	0.392845	0.690126	Unchanged
AC004980.9	0.258146	0.273551	Unchanged			TMEM201	0.392678	1.42531	Unchanged
AC004987.10	0.0785817	0.198514	Unchanged			PDZK1	0.39181	1.07084	Unchanged
AC004987.9	0.0899725	0.370137	Unchanged			GPR27	0.391741	0.385796	Unchanged
AC005008.2	-0.0215618	0.0429671	Unchanged			KIF18B	0.391178	1.82643	Unchanged
AC005009.2	0.10117	0.231259	Unchanged			HCRT	0.391056	0.396139	Unchanged
AC005013.5	-0.312647	1.13229	Unchanged			CTB-78O21.1	0.390984	0.268664	Unchanged
AC005014.5	0.0868802	0.323173	Unchanged			SNORA26.6	0.390666	0.303702	Unchanged
AC005037.3	-0.128927	0.265091	Unchanged			RP11-132A1.4	0.390599	0.423887	Unchanged
AC005042.4	0.0632396	0.148856	Unchanged			CRISPLD1	0.390323	0.645242	Unchanged
AC005071.1	-0.155321	0.456333	Unchanged			MT-RNR2	0.389987	0.14667	Unchanged
AC005077.14	0.0327508	0.059499	Unchanged			AVP	0.389668	0.500483	Unchanged
AC005077.5	0.110765	0.282015	Unchanged			CHRNA10	0.389398	0.959342	Unchanged
AC005077.7	0.0578332	0.111596	Unchanged			RP11-313I2.10	0.38918	0.239483	Unchanged
AC005154.6	0.00175184	0.00290278	Unchanged			TH	0.388919	0.648894	Unchanged
AC005154.7	-0.158753	0.798048	Unchanged			CTB-171A8.1	0.388917	0.169591	Unchanged
AC005237.4	-0.493286	2.13193	Unchanged			CTD-2002J20.1	0.388823	0.573256	Unchanged
AC005251.3	0.164624	0.416672	Unchanged			MT-CO2	0.388738	0.240539	Unchanged
AC005253.4	-0.300681	1.05263	Unchanged			HIST1H2BO	0.38851	0.368578	Unchanged
AC005255.3	0.123598	0.244221	Unchanged			ABHD17AP5	0.388229	0.208197	Unchanged
AC005255.5	-0.0483233	0.0889129	Unchanged			S100A1	0.38813	1.01183	Unchanged
AC005255.6	0.0523647	0.117513	Unchanged			SNORA5C	0.388081	0.389889	Unchanged
AC005262.2	-0.556755	2.44845	Unchanged			CH507-42P11.8	0.387979	0.170198	Unchanged
AC005262.3	-0.333412	1.48806	Unchanged			ZNRF2	0.387889	0.466638	Unchanged
AC005264.2	0.0194786	0.0375443	Unchanged			RP11-360L9.8	0.387655	0.584812	Unchanged
AC005281.2	0.379213	2.01274	Unchanged			H2BFM	0.387332	0.401868	Unchanged
AC005306.3	-0.249706	0.819515	Unchanged			IGHD3-22	0.387246	0.139722	Unchanged
AC005324.6	0.147614	0.28714	Unchanged			RAD1P1	0.386372	0.273267	Unchanged
AC005329.7	-0.115832	0.386101	Unchanged			PEG3	0.385932	0.857697	Unchanged
AC005336.4	0.21978	0.782699	Unchanged			RTEL1	0.385815	0.311906	Unchanged
AC005336.5	0.227572	0.835375	Unchanged			PDDC1	0.385423	1.01431	Unchanged
AC005351.1	0.127612	0.324814	Unchanged			AC233299.2	0.384769	0.13574	Unchanged
AC005481.5	0.23624	1.01506	Unchanged			IGSF9B	0.384615	1.65731	Unchanged
AC005488.11	-0.119354	0.272248	Unchanged			EIF4A2P1	0.384206	0.40866	Unchanged
AC005523.2	-0.193486	1.31966	Unchanged			TRBV25-1	0.384058	0.320355	Unchanged
AC005534.8	0.173933	0.615287	Unchanged			ATL2	0.384055	2.56431	Unchanged
AC005538.5	0.0913103	0.142205	Unchanged			CLDN23	0.384029	0.308446	Unchanged
AC005540.3	-0.390829	1.13561	Unchanged			SERPINB5	0.383242	0.691377	Unchanged
AC005559.3	-0.204405	0.375486	Unchanged			LOR	0.383145	0.28362	Unchanged
AC005606.14	0.0750451	0.187997	Unchanged			MIR219A1	0.382718	0.266117	Unchanged
AC005625.1	0.103925	0.305357	Unchanged			USP32	0.382568	0.306766	Unchanged
AC005740.3	0.201006	0.644375	Unchanged			ZNRD1-AS1_1	0.382425	0.268455	Unchanged
AC005754.7	0.290096	2.14663	Unchanged			FBXL19-AS1	0.382365	0.41861	Unchanged
AC005775.2	-0.0571663	0.1006	Unchanged			RP1-178F15.4	0.382289	0.424692	Unchanged
AC005785.2	-0.38975	1.85561	Unchanged			DNAJB4	0.382286	1.44296	Unchanged
AC005789.9	-0.0154241	0.0271685	Unchanged			RP11-53B2.3	0.382176	0.222006	Unchanged
AC005795.1	0.128101	0.506525	Unchanged			AC008694.3	0.38191	0.285251	Unchanged
AC005822.1	0.143296	0.474858	Unchanged			MORN2	0.381661	0.532443	Unchanged
AC005863.1	0.220427	0.938491	Unchanged			ZNF223	0.381621	0.264714	Unchanged
AC006014.8	-0.206904	0.818225	Unchanged			RBM24	0.38135	0.814957	Unchanged
AC006026.13	-0.186372	0.394172	Unchanged			SNORD11	0.381317	0.208132	Unchanged
AC006026.9	0.11076	0.265826	Unchanged			RP11-152N13.5	0.381297	0.274569	Unchanged
AC006033.22	0.188055	0.418033	Unchanged			RP5-837M10.4	0.381126	0.525261	Unchanged
AC006042.8	-0.0161651	0.032087	Unchanged			RP11-885B4.1	0.379947	0.0772873	Unchanged
AC006050.2	0.333149	1.52702	Unchanged			MIR548F4	0.379743	0.175419	Unchanged
AC006070.12	0.37373	0.736362	Unchanged			RP1-274L7.1	0.379551	0.18624	Unchanged
AC006116.22	0.151203	0.603566	Unchanged			XRCC6P2	0.379433	0.546988	Unchanged
AC006262.10	0.359011	1.12933	Unchanged			SOWAHA	0.379322	0.360005	Unchanged
AC006277.2	-0.0505042	0.10891	Unchanged			RP5-1047A19.4	0.379307	0.418506	Unchanged
AC006460.2	-0.29956	1.27045	Unchanged			SRM	0.378393	0.642037	Unchanged
AC006539.6	0.0242846	0.0370085	Unchanged			KRTAP5-9	0.37831	0.29407	Unchanged
AC006547.14	0.0967893	0.325777	Unchanged			RPL7P47	0.378032	0.219992	Unchanged
AC006547.15	-0.177854	0.504197	Unchanged			CTB-25B13.9	0.377906	0.182749	Unchanged
AC006942.4	-0.197267	0.574001	Unchanged			INS	0.377649	0.369141	Unchanged
AC006946.15	0.122559	0.431053	Unchanged			ZNF529-AS1	0.377441	1.09066	Unchanged
AC006978.6	-0.0538263	0.109143	Unchanged			ZNF252P-AS1	0.376751	0.48968	Unchanged
AC007000.11	-0.0244943	0.0544222	Unchanged			DYNLT3P2	0.376342	0.260718	Unchanged
AC007038.7	-0.0248008	0.04245	Unchanged			SNORD113-8	0.376233	0.197341	Unchanged
AC007040.6	-0.222199	0.45321	Unchanged			MIR320C1	0.376033	0.54459	Unchanged
AC007041.2	0.132036	0.467119	Unchanged			DPM1	0.375385	1.16332	Unchanged
AC007098.1	-0.0696444	0.146184	Unchanged			MIR18B	0.375384	0.105302	Unchanged
AC007182.6	-0.00886903	0.0216949	Unchanged			FAM86LP	0.37523	0.494269	Unchanged
AC007192.6	0.0144959	0.0222866	Unchanged			HLA-A	0.374401	0.131524	Unchanged
AC007228.9	0.0372868	0.0535905	Unchanged			RUNDC3A	0.374329	0.831884	Unchanged
AC007229.3	-0.105202	0.217648	Unchanged			RP11-640N20.6	0.374321	0.191475	Unchanged
AC007238.1	0.149878	0.747541	Unchanged			MIR432	0.374136	0.145429	Unchanged
AC007256.5	0.0801417	0.278401	Unchanged			RP11-15L13.4	0.373949	0.198946	Unchanged
AC007292.3	-0.186795	0.802777	Unchanged			RP11-389O22.5	0.373938	0.346095	Unchanged
AC007292.4	0.0211521	0.0356508	Unchanged			MIR548I2	0.373938	0.168059	Unchanged
AC007292.6	-0.156159	0.760056	Unchanged			CDKN2A	0.37326	1.047	Unchanged
AC007318.5	0.247478	0.959007	Unchanged			TCEB3B	0.372962	0.661335	Unchanged
AC007362.3	-0.167153	0.585336	Unchanged			BRIP1	0.372896	0.396139	Unchanged
AC007383.4	-0.00361484	0.00657251	Unchanged			FUT10	0.371813	1.20898	Unchanged
AC007386.2	0.157866	0.607522	Unchanged			KRTAP4-3	0.371655	0.16286	Unchanged
AC007389.1	-0.0742558	0.166884	Unchanged			UNC5D	0.37126	0.555661	Unchanged
AC007557.1	0.0112245	0.0189919	Unchanged			PDSS1P1	0.370646	0.690126	Unchanged
AC007560.1	0.196419	0.531069	Unchanged			LMNTD2	0.370101	0.659429	Unchanged
AC007563.1	-0.000815655	0.00131979	Unchanged			RP11-941H19.1	0.369556	0.396139	Unchanged
AC007566.10	-0.0404881	0.104964	Unchanged			IGKV1D-33	0.369447	0.114598	Unchanged
AC007743.1	-0.145904	0.304615	Unchanged			RAD54B	0.369325	0.538281	Unchanged
AC007750.5	-0.39322	1.59546	Unchanged			MIR26A1	0.368951	0.220606	Unchanged
AC007899.3	-0.21817	0.76859	Unchanged			MIR217	0.36853	0.204489	Unchanged
AC007919.18	-0.580151	2.02167	Unchanged			NDUFAF6	0.368452	1.26673	Unchanged
AC007952.5	0.171581	0.457631	Unchanged			RP11-713N11.6	0.3681	0.145099	Unchanged
AC007952.6	-0.255281	0.338113	Unchanged			NKX2-2	0.367941	0.371288	Unchanged
AC007966.1	0.267075	1.05518	Unchanged			LPO	0.367741	0.720513	Unchanged
AC007969.5	0.132651	0.359924	Unchanged			MIR363	0.367715	0.136066	Unchanged
AC008060.7	0.126894	0.398108	Unchanged			SDCCAG3P1	0.367689	0.350619	Unchanged
AC008063.2	0.142764	0.27177	Unchanged			MIR575	0.367463	0.189837	Unchanged
AC008065.1	0.0975386	0.294056	Unchanged			LRRC24	0.367458	0.460728	Unchanged
AC008067.2	0.24398	0.690104	Unchanged			LRRC56	0.367328	0.734588	Unchanged
AC008079.9	0.284074	0.51212	Unchanged			OR2A7	0.366706	0.256586	Unchanged
AC008103.3	0.292606	0.48579	Unchanged			IFI44L	0.366327	0.41967	Unchanged
AC008132.13	-0.200797	0.394172	Unchanged			MIR30C2	0.365526	0.30442	Unchanged
AC008155.1	0.046937	0.0840915	Unchanged			HSPB1	0.365503	0.141103	Unchanged
AC008265.2	0.191266	0.711395	Unchanged			CTD-2517M22.16	0.364835	0.373358	Unchanged
AC008268.2	0.122372	0.329582	Unchanged			SECTM1	0.364424	0.665116	Unchanged
AC008271.1	-0.152017	0.380908	Unchanged			PTP4A2P1	0.363416	0.346095	Unchanged
AC008277.1	-0.288142	1.83522	Unchanged			CLRN1-AS1	0.363347	0.248581	Unchanged
AC008427.2	0.114759	0.250938	Unchanged			TMEM171	0.363179	0.57771	Unchanged
AC008592.3	0.297834	0.803603	Unchanged			EN2	0.362844	0.443242	Unchanged
AC008694.3	0.252316	0.713135	Unchanged			OR52N5	0.36278	0.203244	Unchanged
AC008746.3	0.00162046	0.00284848	Unchanged			GFRA1	0.361592	0.620138	Unchanged
AC008781.7	-0.199028	0.670443	Unchanged			UBE2T	0.361391	0.780248	Unchanged
AC008937.2	-0.205104	0.681425	Unchanged			FLJ40288	0.361235	0.518387	Unchanged
AC008937.3	0.119077	0.308667	Unchanged			KRTAP1-5	0.35982	0.174718	Unchanged
AC009005.2	-0.0920171	0.196201	Unchanged			KRTAP4-9	0.359702	0.117727	Unchanged
AC009014.3	-0.0326273	0.0469352	Unchanged			AC004754.3	0.359656	0.154913	Unchanged
AC009108.2	0.205192	0.505009	Unchanged			MTCL1	0.359643	2.82026	Unchanged
AC009120.10	0.00741388	0.00915497	Unchanged			OGT	0.359467	0.188412	Unchanged
AC009120.6	-0.445215	1.72832	Unchanged			RFPL4A	0.35907	0.393134	Unchanged
AC009133.15	-0.561517	1.98269	Unchanged			APPL1	0.358234	1.19596	Unchanged
AC009133.21	-0.0809792	0.189869	Unchanged			LY6K	0.357828	0.665116	Unchanged
AC009134.1	0.151463	0.280403	Unchanged			MIR25	0.3578	0.346968	Unchanged
AC009227.2	0.159694	0.564196	Unchanged			TCEB2P2	0.357108	0.15687	Unchanged
AC009228.1	-0.145742	0.413691	Unchanged			ZNF16	0.356814	1.27129	Unchanged
AC009237.10	0.126774	0.344678	Unchanged			SMIM19	0.3568	0.475213	Unchanged
AC009237.8	0.075355	0.279819	Unchanged			MIR148B	0.356729	0.367385	Unchanged
AC009238.6	0.00755179	0.0124636	Unchanged			IFNA17	0.3567	0.281571	Unchanged
AC009245.3	0.180445	0.644178	Unchanged			PTDSS2	0.356296	1.15312	Unchanged
AC009264.1	0.0813565	0.18826	Unchanged			PTGES3L	0.356266	0.206369	Unchanged
AC009299.5	0.0767714	0.0956941	Unchanged			TBC1D31	0.35608	1.23391	Unchanged
AC009302.2	0.0876507	0.154788	Unchanged			MBOAT1	0.355778	1.04355	Unchanged
AC009303.1	0.0970415	0.31544	Unchanged			RP11-96K19.2	0.355641	0.444726	Unchanged
AC009403.2	-0.108708	0.355456	Unchanged			RP11-319G6.1	0.355345	0.21778	Unchanged
AC009480.3	-0.166091	0.361662	Unchanged			SCUBE2	0.355317	1.21942	Unchanged
AC009487.4	0.0980946	0.144824	Unchanged			RP11-15I20.1	0.35517	0.150032	Unchanged
AC009487.6	0.176629	0.667993	Unchanged			NTF4	0.355079	0.558911	Unchanged
AC009501.4	0.0270423	0.062827	Unchanged			RP11-480A16.1	0.354828	0.392655	Unchanged
AC009505.2	-0.328052	1.48001	Unchanged			RADIL	0.354449	0.793961	Unchanged
AC009542.2	-0.211366	0.641312	Unchanged			PARP3	0.354412	1.47075	Unchanged
AC009892.10	-0.0171456	0.0373595	Unchanged			GEMIN2P1	0.354397	0.373586	Unchanged
AC009948.5	-0.160432	0.615798	Unchanged			ADCK5	0.354385	0.914181	Unchanged
AC009948.7	-0.0572094	0.156451	Unchanged			C8orf33	0.35434	1.09066	Unchanged
AC009950.2	-0.192825	0.961655	Unchanged			POTED	0.354165	0.05446	Unchanged
AC009963.4	0.273702	0.442708	Unchanged			FABP5	0.353895	0.819809	Unchanged
AC010127.3	0.0884523	0.280809	Unchanged			AC003958.2	0.353704	0.259483	Unchanged
AC010127.3.1	0.0884523	0.280809	Unchanged			ZNF7	0.353072	1.2961	Unchanged
AC010132.11	0.12971	0.396157	Unchanged			PLOD3	0.352812	1.46383	Unchanged
AC010136.2	-0.20322	0.617707	Unchanged			RASSF7	0.352707	0.491628	Unchanged
AC010150.1	0.23439	0.888022	Unchanged			GMNN	0.352674	0.790924	Unchanged
AC010226.4	0.0795488	0.145363	Unchanged			NAPRT	0.352618	0.621504	Unchanged
AC010468.1	0.0646591	0.130418	Unchanged			GINS4	0.352414	0.597186	Unchanged
AC010492.2	0.118433	0.292776	Unchanged			MIR511	0.352357	0.167443	Unchanged
AC010518.2	0.422684	1.34271	Unchanged			RP11-380I10.4	0.352261	0.1736	Unchanged
AC010522.1	0.0156416	0.0278607	Unchanged			MT-TY	0.35204	0.154885	Unchanged
AC010642.1	0.0931786	0.291043	Unchanged			RING1	0.351942	0.630418	Unchanged
AC010731.4	0.135242	0.361789	Unchanged			SNORD99	0.351858	0.219878	Unchanged
AC010733.5	-0.0875871	0.221311	Unchanged			MIR591	0.351685	0.191426	Unchanged
AC010761.10	-0.353317	0.741901	Unchanged			ITGB3	0.351508	0.284981	Unchanged
AC010761.9	-0.474863	1.03775	Unchanged			ZNF512B	0.351207	0.645228	Unchanged
AC010878.3	0.169831	0.545859	Unchanged			RNF122	0.351157	0.937372	Unchanged
AC010883.5	-0.16014	0.460899	Unchanged			ZNF695	0.351035	0.51424	Unchanged
AC010894.5	-0.247322	0.782145	Unchanged			PATE4	0.350866	0.28481	Unchanged
AC010907.2	-0.177119	0.433486	Unchanged			MGP	0.350838	0.136066	Unchanged
AC010976.2	0.00448508	0.00966127	Unchanged			FDX1P1	0.350574	0.418719	Unchanged
AC011239.1	0.0570155	0.131404	Unchanged			AGMAT	0.350367	1.12321	Unchanged
AC011290.5	0.0538128	0.129266	Unchanged			TOMM20P1	0.350286	0.131908	Unchanged
AC011294.3	0.297027	1.07102	Unchanged			IQCA1-AS1	0.349955	0.167621	Unchanged
AC011298.2	0.273436	0.995997	Unchanged			MIR1323	0.349953	0.254511	Unchanged
AC011322.1	0.178824	0.692591	Unchanged			NAP1L4	0.349902	0.798488	Unchanged
AC011330.5	0.0593806	0.101202	Unchanged			SLC7A5P1	0.349575	0.381897	Unchanged
AC011366.3	0.209414	0.825236	Unchanged			TFCP2L1	0.349272	1.3249	Unchanged
AC011525.2	0.0605651	0.118312	Unchanged			ART4	0.349176	0.703151	Unchanged
AC011525.4	0.122587	0.27418	Unchanged			RP3-461F17.3	0.349038	0.160822	Unchanged
AC011718.2	0.21358	0.513763	Unchanged			LINC00431	0.348975	0.122305	Unchanged
AC011738.4	0.168191	0.389483	Unchanged			TRBJ2-3	0.348933	0.163009	Unchanged
AC011893.3	0.170349	0.401914	Unchanged			MAGEC2	0.348826	0.347108	Unchanged
AC011933.2	-0.140467	0.351452	Unchanged			HSD17B8	0.348527	1.22764	Unchanged
AC011997.1	0.206977	0.633574	Unchanged			MIR519D	0.348512	0.194657	Unchanged
AC012066.1	-0.0106373	0.019508	Unchanged			LL0XNC01-240C2.1	0.348304	0.110837	Unchanged
AC012123.1	0.114716	0.37742	Unchanged			ME2	0.348199	1.12884	Unchanged
AC012314.8	-0.0792996	0.330434	Unchanged			RP9	0.348149	1.29535	Unchanged
AC012358.8	-0.023945	0.0653016	Unchanged			SNORD93	0.347413	0.129734	Unchanged
AC012360.6	-0.0834779	0.154788	Unchanged			RP11-307L3.2	0.347413	0.20686	Unchanged
AC012363.4	0.153685	0.347726	Unchanged			SLC39A4	0.347413	0.523142	Unchanged
AC012499.1	0.0865073	0.205856	Unchanged			PSMG3-AS1	0.347122	0.721145	Unchanged
AC012513.6	0.0394122	0.0499439	Unchanged			UBE2C	0.346993	1.03055	Unchanged
AC012594.1	0.14817	0.303016	Unchanged			SPHK1	0.346763	0.60766	Unchanged
AC012613.2	0.0544468	0.0866088	Unchanged			C8orf82	0.346577	0.422447	Unchanged
AC013268.3	0.0230743	0.0297603	Unchanged			RP11-496I9.1	0.346467	0.564654	Unchanged
AC013463.2	0.210569	0.9002	Unchanged			CBLN2	0.346224	0.47486	Unchanged
AC013470.6	0.241101	0.911971	Unchanged			RP11-709P2.1	0.345924	0.281085	Unchanged
AC013717.3	0.11104	0.240514	Unchanged			RAMP2-AS1	0.345915	0.750391	Unchanged
AC015849.14	0.338421	1.00014	Unchanged			RP11-779O18.1	0.345678	0.244161	Unchanged
AC015849.16	0.122163	0.340779	Unchanged			AC079781.8	0.345567	0.155936	Unchanged
AC015933.2	-0.111593	0.1768	Unchanged			UTF1	0.34542	0.193729	Unchanged
AC015936.3	0.307453	0.820659	Unchanged			MIR409	0.345073	0.148058	Unchanged
AC015969.3	-0.0254002	0.0366444	Unchanged			TMEM145	0.34493	1.05288	Unchanged
AC015971.2	-0.204327	1.48661	Unchanged			MIR553	0.344856	0.309907	Unchanged
AC016292.3	-0.0532179	0.0883403	Unchanged			LDHAL6B	0.344519	0.710198	Unchanged
AC016582.2	0.0627867	0.15926	Unchanged			AC093323.3	0.344032	0.183885	Unchanged
AC016644.1	0.234557	0.686625	Unchanged			LINC00854	0.343804	0.415834	Unchanged
AC016700.4	-0.0748192	0.138628	Unchanged			ARL14EPL	0.343696	0.133184	Unchanged
AC016708.2	0.230115	0.76814	Unchanged			PSMA5	0.343694	1.047	Unchanged
AC016716.1	-0.0406773	0.0664509	Unchanged			TOP3BP1	0.343018	0.182749	Unchanged
AC016722.4	-0.0391827	0.0998019	Unchanged			PRDM6	0.343008	1.07123	Unchanged
AC016723.4	0.118555	0.283948	Unchanged			CTD-2531D15.5	0.343004	0.256018	Unchanged
AC016732.2	0.0688239	0.123497	Unchanged			USP17L20	0.342774	0.0585045	Unchanged
AC016734.2	0.131294	0.461309	Unchanged			IGFLR1	0.34247	0.178568	Unchanged
AC016738.3	-0.528312	2.24277	Unchanged			RP13-786C16.1	0.342337	0.285691	Unchanged
AC016738.4	0.0207309	0.0461627	Unchanged			TBX4	0.34228	0.27442	Unchanged
AC016739.2	0.111356	0.268561	Unchanged			BRI3P1	0.342275	0.284981	Unchanged
AC016757.3	0.0526516	0.136432	Unchanged			GRB14	0.342209	0.620675	Unchanged
AC016831.6	0.18423	0.5313	Unchanged			ZNF783	0.342105	0.934385	Unchanged
AC017081.2	0.182521	0.581775	Unchanged			RP11-50D9.1	0.34196	0.270387	Unchanged
AC017083.2	0.0100072	0.019957	Unchanged			KRT37	0.341668	0.316579	Unchanged
AC017101.10	-0.365896	1.65496	Unchanged			SPANXN2	0.341487	0.296779	Unchanged
AC017104.2	0.0535735	0.13672	Unchanged			PARP10	0.34115	0.423102	Unchanged
AC018442.1	0.175245	0.521513	Unchanged			CDC42EP5	0.340991	0.167583	Unchanged
AC018462.2	0.133453	0.336814	Unchanged			GAPDHP2	0.340889	0.287513	Unchanged
AC018463.4	0.0151175	0.0345949	Unchanged			HBZP1	0.34064	0.184919	Unchanged
AC018463.5	0.0523865	0.102376	Unchanged			IFI6	0.340568	0.260313	Unchanged
AC018693.6	0.226869	0.587611	Unchanged			SOX7	0.340406	0.18624	Unchanged
AC018735.1	0.247534	1.07767	Unchanged			ALG1L13P	0.340333	0.645242	Unchanged
AC018738.2	0.109642	0.254519	Unchanged			AC015936.3	0.340308	0.173776	Unchanged
AC018766.4	-0.290851	0.989485	Unchanged			RP11-775L16.1	0.340237	0.167218	Unchanged
AC018766.6	-0.273072	1.00198	Unchanged			TOP1MT	0.34015	1.36583	Unchanged
AC018804.6	0.402281	1.26322	Unchanged			RNF13	0.33987	0.645242	Unchanged
AC018804.7	0.18865	0.963697	Unchanged			H3F3BP1	0.339838	0.273819	Unchanged
AC018816.3	-0.00286381	0.00751418	Unchanged			OSBPL1A	0.339732	1.51858	Unchanged
AC018865.5	0.175267	0.660127	Unchanged			MIR373	0.339512	0.13074	Unchanged
AC018892.9	0.179255	0.567774	Unchanged			RP11-1212A22.7	0.339497	0.0588088	Unchanged
AC019097.7	0.00529868	0.0100108	Unchanged			AC243756.1	0.339397	0.178341	Unchanged
AC019349.5	0.164072	0.38184	Unchanged			IGKV1-5	0.339371	0.0985437	Unchanged
AC021021.1	0.1595	0.511978	Unchanged			ITGB8	0.33917	1.09066	Unchanged
AC021021.2	0.175367	0.499016	Unchanged			SMCO3	0.33908	0.486152	Unchanged
AC021218.2	0.166769	0.555523	Unchanged			LMO7-AS1	0.338895	0.201236	Unchanged
AC021224.1	0.126601	0.364106	Unchanged			LONRF2	0.338661	1.45328	Unchanged
AC022007.5	0.0800876	0.277556	Unchanged			ZNF516	0.33839	0.744745	Unchanged
AC022154.7	-0.0128659	0.0222336	Unchanged			PPP1R2P1	0.338369	0.40997	Unchanged
AC022173.2	-0.0975264	0.444582	Unchanged			MIR548B	0.337751	0.138156	Unchanged
AC022182.1	-0.0352898	0.0600931	Unchanged			STAG3L5P	0.33768	0.29407	Unchanged
AC022182.2	-0.115449	0.382804	Unchanged			RBM12B	0.337563	1.04355	Unchanged
AC022182.3	0.0625155	0.155242	Unchanged			TCF19	0.337351	1.38957	Unchanged
AC022201.5	-0.0208645	0.0423506	Unchanged			MCMDC2	0.337275	0.334368	Unchanged
AC022210.2	0.0566032	0.139386	Unchanged			SNORD59A	0.336964	0.162217	Unchanged
AC022384.2	-0.320799	1.34693	Unchanged			CHST8	0.336429	0.556395	Unchanged
AC023271.1	0.22639	0.504758	Unchanged			NBN	0.335931	0.883098	Unchanged
AC023469.1	0.134975	0.341226	Unchanged			WI2-2373I1.1	0.335846	0.193873	Unchanged
AC023590.1	0.248497	0.907661	Unchanged			EPHB3	0.335769	0.651806	Unchanged
AC024560.3	0.053799	0.193417	Unchanged			S100Z	0.335699	0.327723	Unchanged
AC024937.4	0.127842	0.329155	Unchanged			MIR516A2	0.335596	0.12748	Unchanged
AC024937.6	0.15421	0.496641	Unchanged			RP11-49C9.2	0.335539	0.440378	Unchanged
AC025165.8	-0.0130941	0.0478146	Unchanged			TAF2	0.335354	0.62819	Unchanged
AC025335.1	-0.183	0.6752	Unchanged			YWHAZP6	0.334921	0.209442	Unchanged
AC025442.3	-0.340021	1.03775	Unchanged			CLEC2A	0.334906	0.341714	Unchanged
AC025918.2	-0.125486	0.197327	Unchanged			C1orf111	0.334904	0.546988	Unchanged
AC026150.6	-0.217673	0.510494	Unchanged			RP11-452H21.1	0.334642	0.135744	Unchanged
AC026271.5	-0.0619387	0.128093	Unchanged			MIR518B	0.33443	0.177249	Unchanged
AC026471.6	0.0281541	0.0531786	Unchanged			RNF139	0.334413	0.62138	Unchanged
AC026956.1	-0.265384	0.69857	Unchanged			EXOSC3	0.334353	0.546801	Unchanged
AC027307.1	-0.369663	0.955322	Unchanged			KLF5	0.334281	0.447816	Unchanged
AC027601.1	-0.0651735	0.208897	Unchanged			SLMO1	0.334269	1.34316	Unchanged
AC027612.1	0.314823	1.83307	Unchanged			C18orf63	0.334118	0.438511	Unchanged
AC027612.3	0.258874	0.685619	Unchanged			CTA-250D10.19	0.333971	0.198946	Unchanged
AC027612.4	0.270393	1.28128	Unchanged			AP006621.9	0.33387	0.10621	Unchanged
AC034220.3	0.146622	0.67175	Unchanged			SPANXN3	0.333868	0.260313	Unchanged
AC034228.2	0.00916925	0.0131838	Unchanged			RPS7P11	0.333835	0.325831	Unchanged
AC034228.4	0.364912	1.04373	Unchanged			MIR335	0.333593	0.25463	Unchanged
AC037445.1	-0.513747	1.28051	Unchanged			TSR1	0.333558	1.51021	Unchanged
AC046143.3	-0.146364	0.43236	Unchanged			LINC00632	0.333329	0.29407	Unchanged
AC055764.1	-0.405465	1.23288	Unchanged			FAM102B	0.33317	1.57894	Unchanged
AC060834.2	0.287497	1.87371	Unchanged			CTD-2540F13.2	0.332897	0.475279	Unchanged
AC062017.1	0.00150597	0.00256568	Unchanged			PRKX	0.332873	0.922329	Unchanged
AC062028.1	0.0182286	0.0511917	Unchanged			AC011294.3	0.332837	0.25463	Unchanged
AC064850.4	-0.0288145	0.062827	Unchanged			HIGD1AP1	0.332795	0.188412	Unchanged
AC064852.4	0.0384647	0.100353	Unchanged			MCCC1-AS1	0.332688	0.418959	Unchanged
AC064871.3	0.196273	0.590579	Unchanged			GOLGA8A	0.332635	0.12748	Unchanged
AC064874.1	0.01319	0.0363088	Unchanged			SUCLA2P1	0.332594	0.465031	Unchanged
AC067945.4	-0.0720475	0.134107	Unchanged			MT-TD	0.332526	0.0790584	Unchanged
AC067969.1	0.0570976	0.155205	Unchanged			MIR204	0.332468	0.123116	Unchanged
AC068134.8	0.0221621	0.038722	Unchanged			LDOC1	0.33236	0.256586	Unchanged
AC068491.3	0.0923123	0.247254	Unchanged			TMEM251	0.332244	0.242769	Unchanged
AC068499.10	0.0370001	0.086546	Unchanged			BBS5	0.332089	0.693579	Unchanged
AC068522.4	0.114441	0.239047	Unchanged			RP11-619A14.2	0.332049	0.173174	Unchanged
AC068538.2	0.17538	0.485222	Unchanged			C8orf31	0.331895	0.644684	Unchanged
AC068580.6	-0.548157	2.07074	Unchanged			DHFRP1	0.331886	0.0670245	Unchanged
AC068587.2	0.220138	0.557152	Unchanged			CYP2C19	0.331532	0.164569	Unchanged
AC068657.2	-0.0616144	0.123071	Unchanged			VENTX	0.331525	0.546801	Unchanged
AC068831.10	-0.0814803	0.225515	Unchanged			TMEM147-AS1	0.331455	1.29771	Unchanged
AC068831.6	-0.306595	1.30118	Unchanged			RP11-293B20.2	0.331344	0.29407	Unchanged
AC069213.1	-0.0235862	0.0615746	Unchanged			CTC-236F12.4	0.33125	0.401363	Unchanged
AC069363.1	0.101892	0.303582	Unchanged			GPT2	0.33116	1.03671	Unchanged
AC072062.3	0.143893	0.297885	Unchanged			TMEM101	0.330983	0.708604	Unchanged
AC073063.10	-0.037345	0.0942871	Unchanged			NRBF2P3	0.330813	0.267613	Unchanged
AC073072.7	0.168447	0.45907	Unchanged			KCNB1	0.330723	0.603015	Unchanged
AC073115.7	0.175778	0.461084	Unchanged			RP11-666O2.5	0.330677	0.219878	Unchanged
AC073150.6	0.117429	0.248214	Unchanged			AC079753.4	0.330377	0.214311	Unchanged
AC073254.1	-0.12941	0.425625	Unchanged			TUSC3	0.330256	0.796829	Unchanged
AC073310.4	0.132917	0.332912	Unchanged			RP11-563J2.3	0.330167	0.48748	Unchanged
AC073321.4	0.152776	0.328162	Unchanged			MTBP	0.329924	0.602366	Unchanged
AC073333.8	-0.438503	1.45672	Unchanged			AC018804.6	0.329455	0.160131	Unchanged
AC073342.12	-0.00472998	0.0119136	Unchanged			HIST1H1T	0.329109	0.465047	Unchanged
AC073343.1	0.029845	0.0520639	Unchanged			SNX16	0.328985	0.396139	Unchanged
AC073464.11	0.164993	0.346117	Unchanged			PAPD7	0.328914	0.191076	Unchanged
AC073621.2	0.145565	0.38724	Unchanged			MIR103A1	0.328894	0.11287	Unchanged
AC073834.3	0.113161	0.363893	Unchanged			HGH1	0.328887	0.599596	Unchanged
AC073869.1	0.0833872	0.126788	Unchanged			NFU1P1	0.328428	0.193417	Unchanged
AC073869.2	0.246516	1.0187	Unchanged			RP11-767L7.1	0.3284	0.40266	Unchanged
AC073869.20	0.191595	1.00517	Unchanged			TWIST1	0.327962	0.329726	Unchanged
AC074091.1	0.306911	0.787661	Unchanged			ESR1	0.327942	0.284167	Unchanged
AC074117.10	-0.0325176	0.0981574	Unchanged			KIAA0196-AS1	0.327918	0.341714	Unchanged
AC074212.5	-0.078925	0.224613	Unchanged			MBD3L3	0.327764	0.221247	Unchanged
AC074212.6	-0.377903	1.92362	Unchanged			PFDN4	0.327678	0.435842	Unchanged
AC074338.5	-0.046274	0.0627368	Unchanged			AF186192.5	0.327486	0.386076	Unchanged
AC074389.6	0.127786	0.35397	Unchanged			FGFR1	0.327467	0.342532	Unchanged
AC074391.1	0.040465	0.0774084	Unchanged			RP11-40H20.5	0.327402	0.18503	Unchanged
AC078883.3	-0.212561	0.945258	Unchanged			CENPV	0.327358	0.636581	Unchanged
AC078883.4	-0.188732	0.54526	Unchanged			RP4-717I23.3	0.327292	0.246252	Unchanged
AC078899.1	0.141157	0.433486	Unchanged			RP11-161M6.2	0.327089	0.832483	Unchanged
AC078899.3	-0.00303039	0.00491311	Unchanged			OR2B2	0.327024	0.27442	Unchanged
AC079135.1	-0.0594282	0.144473	Unchanged			ZNF385C	0.326951	0.532443	Unchanged
AC079199.2	0.125108	0.196901	Unchanged			AC005740.3	0.326549	0.296736	Unchanged
AC079248.1	-0.105279	0.220239	Unchanged			SHARPIN	0.326467	0.642171	Unchanged
AC079250.1	0.028512	0.0617746	Unchanged			RP11-439H8.4	0.326352	0.144104	Unchanged
AC079305.10	-0.550411	1.59765	Unchanged			RP3-510D11.2	0.326037	0.130526	Unchanged
AC079354.6	0.250117	0.760016	Unchanged			HCG9	0.325807	0.198946	Unchanged
AC079610.2	0.0592682	0.148651	Unchanged			PLGRKT	0.325743	0.40072	Unchanged
AC079612.1	0.0960268	0.300683	Unchanged			AP000345.2	0.325619	0.173187	Unchanged
AC079742.4	-0.184025	0.635007	Unchanged			RPL21P4	0.325294	0.279991	Unchanged
AC079776.6	0.206757	0.528776	Unchanged			NAPG	0.325197	1.38278	Unchanged
AC079780.3	-0.000842879	0.00121972	Unchanged			C8orf37	0.325189	0.734588	Unchanged
AC079790.2	0.180534	0.324574	Unchanged			SNORA54	0.325141	0.18624	Unchanged
AC079807.2	-0.177596	0.351011	Unchanged			FTH1P16	0.325122	0.233125	Unchanged
AC079922.2	0.179997	0.491222	Unchanged			ZNF252P	0.324727	0.844907	Unchanged
AC080125.1	0.0189855	0.0308402	Unchanged			TRAPPC2B	0.324685	0.498141	Unchanged
AC083862.6	0.00803953	0.0131838	Unchanged			OOEP	0.32464	0.666632	Unchanged
AC083864.4	0.00927066	0.0170686	Unchanged			VPS28	0.324435	0.489892	Unchanged
AC083873.4	0.202825	0.853865	Unchanged			MIR320D2	0.32438	0.110812	Unchanged
AC083899.3	0.191919	0.725909	Unchanged			MIR1202	0.324139	0.205318	Unchanged
AC083949.1	-0.169212	0.521869	Unchanged			MIR556	0.324085	0.161162	Unchanged
AC084082.3	0.00274483	0.00520097	Unchanged			CSTF1	0.323906	0.757024	Unchanged
AC084219.4	-0.0162624	0.0504052	Unchanged			RP4-800G7.2	0.323856	0.215282	Unchanged
AC087491.2	-0.166648	0.358797	Unchanged			FAM101A	0.323439	0.549924	Unchanged
AC087499.10	0.0888536	0.114682	Unchanged			FAM101A.1	0.323439	0.549924	Unchanged
AC087499.5	0.186128	0.592252	Unchanged			LGALS7	0.323122	0.0464545	Unchanged
AC090286.2	-0.0170068	0.0268342	Unchanged			TRIM64	0.322991	0.0611505	Unchanged
AC090286.4	0.0393909	0.0670345	Unchanged			C1orf226	0.322976	0.326471	Unchanged
AC090505.5	0.0194189	0.0330089	Unchanged			CCDC148-AS1	0.322963	0.144104	Unchanged
AC090616.2	-0.151004	0.424322	Unchanged			RP11-267M23.5	0.322421	0.131711	Unchanged
AC090804.1	0.116569	0.342474	Unchanged			RP11-382A20.1	0.322377	0.219653	Unchanged
AC090945.1	0.138944	0.492645	Unchanged			ZNF696	0.322353	0.621754	Unchanged
AC090958.5	-0.0215186	0.0273483	Unchanged			SNORA13	0.32232	0.182946	Unchanged
AC091133.1	0.0882811	0.115521	Unchanged			KIAA1875	0.32226	0.555261	Unchanged
AC091153.4	0.0668058	0.137142	Unchanged			MIR1260B	0.322252	0.0902157	Unchanged
AC091177.1	-0.283223	1.26367	Unchanged			MIR663B	0.321998	0.142015	Unchanged
AC091801.1	0.0883481	0.312769	Unchanged			MIR320C2	0.321792	0.179296	Unchanged
AC091814.3	0.183013	0.448137	Unchanged			MIR653	0.321759	0.123116	Unchanged
AC092155.1	0.214129	0.641074	Unchanged			MT-CO3	0.321623	0.17014	Unchanged
AC092159.2	-0.280652	1.07382	Unchanged			RERG	0.321423	0.52201	Unchanged
AC092301.3	-0.0958589	0.174221	Unchanged			ENHO	0.321423	0.349936	Unchanged
AC092316.1	-0.0700927	0.113993	Unchanged			SNAI1	0.32142	0.521533	Unchanged
AC092597.3	-0.00761666	0.0125648	Unchanged			TUB	0.321238	1.31382	Unchanged
AC092610.12	0.0695859	0.129986	Unchanged			KRT39	0.321167	0.276107	Unchanged
AC092638.2	0.197699	0.631548	Unchanged			AGPAT6	0.321055	0.706947	Unchanged
AC092651.1	0.536262	1.22624	Unchanged			CXorf40B	0.321013	0.54459	Unchanged
AC092664.1	0.109087	0.257024	Unchanged			THAP1	0.320956	0.633991	Unchanged
AC092667.2	0.256409	1.38984	Unchanged			RP11-1012A1.10	0.320792	0.154669	Unchanged
AC092675.3	0.227667	0.942428	Unchanged			B4GALNT3	0.320734	0.909611	Unchanged
AC092687.4	0.080946	0.19203	Unchanged			LSM2	0.320591	0.990349	Unchanged
AC092687.5	-0.0787644	0.21504	Unchanged			RFPL3-AS1_1	0.320571	0.134542	Unchanged
AC092933.3	0.439345	1.96596	Unchanged			MIR516A1	0.320398	0.132252	Unchanged
AC093107.7	-0.0152957	0.0330721	Unchanged			AC034228.2	0.320389	0.188744	Unchanged
AC093110.3	-0.509291	2.11912	Unchanged			GLRA2	0.31977	0.431621	Unchanged
AC093162.5	-0.00375839	0.00691638	Unchanged			MIR302D	0.31967	0.126038	Unchanged
AC093323.3	0.0291947	0.0413691	Unchanged			MCPH1-AS1	0.319552	0.327318	Unchanged
AC093495.4	0.0368102	0.149672	Unchanged			FAM208A	0.319545	0.751088	Unchanged
AC093616.4	0.0466798	0.113818	Unchanged			GS1-115G20.2	0.319496	0.239645	Unchanged
AC093620.5	-0.141294	0.442077	Unchanged			GBE1	0.319154	1.32064	Unchanged
AC093628.1	-0.0173576	0.0214942	Unchanged			RABGGTB	0.318983	0.755981	Unchanged
AC093642.5	0.395184	1.97601	Unchanged			AC005336.4	0.318972	0.297809	Unchanged
AC093724.2	-0.0391859	0.0900216	Unchanged			MIR34A	0.318939	0.215449	Unchanged
AC093802.1	0.256364	1.18969	Unchanged			RP11-2H8.4	0.318894	0.267576	Unchanged
AC093818.1	-0.356698	1.65492	Unchanged			FTH1P1	0.318872	0.307068	Unchanged
AC093838.4	-0.0474475	0.153715	Unchanged			ZNF529	0.318701	0.825186	Unchanged
AC096574.4	0.11267	0.549366	Unchanged			SNORA71B	0.318637	0.273651	Unchanged
AC096582.8	0.163481	0.351211	Unchanged			MIR582	0.31848	0.198946	Unchanged
AC097374.2	0.143877	0.582697	Unchanged			RP11-404J24.1	0.318347	0.127175	Unchanged
AC097381.1	-0.186263	0.427545	Unchanged			MCCD1	0.318247	0.337687	Unchanged
AC097467.2	-0.0545695	0.151344	Unchanged			NFIB	0.318063	0.2293	Unchanged
AC097468.4	-0.0430648	0.0868762	Unchanged			MIR520H	0.317778	0.123116	Unchanged
AC097523.1	0.131284	0.350732	Unchanged			RP11-519G16.5	0.317518	0.198398	Unchanged
AC097533.1	0.0655707	0.0848695	Unchanged			PLCH2	0.317416	0.558705	Unchanged
AC097639.8	0.0644261	0.166884	Unchanged			CST9	0.316844	0.259483	Unchanged
AC097662.2	0.243449	1.05041	Unchanged			RP4-562J12.1	0.316798	0.273651	Unchanged
AC097711.1	0.149461	0.479176	Unchanged			CTD-3074O7.7	0.31673	0.168424	Unchanged
AC098614.2	-0.0975183	0.29117	Unchanged			TMEM99	0.316608	0.242769	Unchanged
AC098617.1	0.0779355	0.182887	Unchanged			SENP3	0.316603	0.371538	Unchanged
AC098817.5	0.117017	0.26273	Unchanged			BGLAP	0.31644	0.278282	Unchanged
AC098820.4	0.0723592	0.0962015	Unchanged			ZNF34	0.316241	1.048	Unchanged
AC098824.6	0.102925	0.373971	Unchanged			INTS2	0.316172	0.369032	Unchanged
AC099552.4	0.0677204	0.158663	Unchanged			AP006222.2	0.315872	0.0958466	Unchanged
AC103564.6	0.0776478	0.191398	Unchanged			SPRR1B	0.315682	0.0950179	Unchanged
AC103564.7	0.00248252	0.00335718	Unchanged			MIR558	0.315653	0.423536	Unchanged
AC104024.2	0.12458	0.401562	Unchanged			HLA-DPB2	0.315564	0.550101	Unchanged
AC104113.3	0.0483539	0.096549	Unchanged			KIAA0907	0.315538	0.328425	Unchanged
AC104134.2	-0.138297	0.706518	Unchanged			PRKAR1B	0.314981	1.51595	Unchanged
AC104297.1	0.354961	1.52479	Unchanged			FZD6	0.314961	0.537805	Unchanged
AC104451.2	0.276718	0.590581	Unchanged			MIR892B	0.3149	0.114598	Unchanged
AC104532.3	0.0266911	0.0420397	Unchanged			SOX5P	0.31489	0.205297	Unchanged
AC104532.4	-0.300105	0.585327	Unchanged			AF230666.2	0.3144	0.337607	Unchanged
AC104655.2	-0.0643103	0.118079	Unchanged			QRICH2	0.314333	0.954047	Unchanged
AC104667.3	0.124406	0.429521	Unchanged			RANP1	0.314265	0.180417	Unchanged
AC104699.1	-0.0161919	0.0268342	Unchanged			DCP1A	0.314245	1.57894	Unchanged
AC104794.4	0.175445	0.649097	Unchanged			CYCSP19	0.313893	0.179833	Unchanged
AC104809.2	0.163889	0.684336	Unchanged			RP6-22P16.1	0.313701	0.150032	Unchanged
AC104809.4	0.122136	0.37912	Unchanged			BAIAP2L2	0.313669	0.828453	Unchanged
AC104843.3	0.252181	0.736064	Unchanged			MIR620	0.313288	0.175923	Unchanged
AC104984.4	-0.0703508	0.0994871	Unchanged			TRPS1	0.313158	0.109392	Unchanged
AC105247.1	-0.0505078	0.0773934	Unchanged			TATDN1	0.313071	0.699159	Unchanged
AC105342.1	0.129934	0.505334	Unchanged			MMP7	0.312847	0.479043	Unchanged
AC105461.1	-0.0807256	0.12608	Unchanged			PKD1P5	0.312688	0.116738	Unchanged
AC106786.1	0.102379	0.182947	Unchanged			SYNDIG1L	0.312683	0.388989	Unchanged
AC106873.4	0.0608286	0.138446	Unchanged			WRNIP1	0.312612	0.548906	Unchanged
AC106876.2	0.0250929	0.05156	Unchanged			AP3M2	0.312545	0.690126	Unchanged
AC107081.5	-0.298011	0.651237	Unchanged			CTB-14A14.2	0.312477	0.287714	Unchanged
AC107982.4	-0.0182424	0.0193588	Unchanged			MIR515-1	0.312437	0.0860535	Unchanged
AC107983.4	0.129898	0.263028	Unchanged			MIR515-1.1	0.312437	0.0860535	Unchanged
AC108004.3	-0.133738	0.403342	Unchanged			HLA-F	0.312152	0.341714	Unchanged
AC108479.2	0.205387	0.35867	Unchanged			MIR7-3	0.311993	0.117757	Unchanged
AC108676.1	0.0906957	0.252175	Unchanged			FAM90A25P	0.311979	0.205297	Unchanged
AC108868.3	0.246883	0.699883	Unchanged			LL0XNC01-250H12.3	0.311839	0.365425	Unchanged
AC109333.10	-0.448756	1.24851	Unchanged			RP11-321M21.3	0.311831	0.122224	Unchanged
AC109829.1	0.184533	0.694926	Unchanged			RP11-148O21.4	0.311642	0.215282	Unchanged
AC110781.3	0.0871841	0.294531	Unchanged			CRYGFP	0.311478	0.220926	Unchanged
AC110926.4	0.141086	0.569743	Unchanged			DCAF10	0.31137	0.711101	Unchanged
AC111200.7	0.102739	0.148323	Unchanged			SCNN1D	0.311326	0.634316	Unchanged
AC112229.1	0.0748522	0.161064	Unchanged			SKA1	0.311101	0.336739	Unchanged
AC112715.2	0.121711	0.311655	Unchanged			NT5C3AP1	0.310671	0.3771	Unchanged
AC112721.1	-0.0312359	0.0583187	Unchanged			MIR212	0.310602	0.0795858	Unchanged
AC113133.1	0.030419	0.0497413	Unchanged			KRTAP29-1	0.310573	0.186183	Unchanged
AC113189.5	-0.213586	0.713237	Unchanged			TMEM110	0.310545	0.447816	Unchanged
AC113404.1	0.137689	0.265657	Unchanged			ERF	0.310538	0.299472	Unchanged
AC114271.2	-0.172626	0.952903	Unchanged			CGB8	0.310465	0.140773	Unchanged
AC114730.11	-0.272571	0.696047	Unchanged			PRAMEF7	0.310365	0.132266	Unchanged
AC114730.3	-0.0106664	0.0172997	Unchanged			BRSK2	0.310328	0.50957	Unchanged
AC114730.5	-0.335333	0.871906	Unchanged			RP4-612B18.1	0.310282	0.103846	Unchanged
AC114730.7	-0.293032	1.23439	Unchanged			SAGE2P	0.310279	0.140072	Unchanged
AC114730.8	-0.290015	0.840948	Unchanged			AC087499.5	0.310219	0.261913	Unchanged
AC114755.7	0.153472	0.348116	Unchanged			NUTM2E	0.309992	0.035986	Unchanged
AC114783.1	0.0836314	0.292787	Unchanged			HCG4	0.309704	0.441494	Unchanged
AC114803.3	0.181617	0.425583	Unchanged			ACOT1	0.309592	0.146107	Unchanged
AC114812.5	0.190241	0.615798	Unchanged			HELZ2	0.30945	0.466382	Unchanged
AC114812.8	0.129252	0.394308	Unchanged			C2orf66	0.309359	0.253626	Unchanged
AC115099.1	0.0135586	0.0199283	Unchanged			RP11-108B14.4	0.309204	0.217795	Unchanged
AC115617.2	0.14763	0.393817	Unchanged			E2F5	0.309092	0.556814	Unchanged
AC116366.6	-0.0201426	0.0329243	Unchanged			CTC-444N24.13	0.308934	0.287541	Unchanged
AC119403.1	0.139903	0.320254	Unchanged			KIAA0125	0.308924	0.374029	Unchanged
AC124057.5	0.152496	0.254595	Unchanged			RPRD1A	0.308589	0.905797	Unchanged
AC125232.1	-0.0369965	0.0891383	Unchanged			CDK11A	0.308561	0.2085	Unchanged
AC125238.2	-0.0521817	0.122833	Unchanged			IGLV5-48	0.308473	0.175935	Unchanged
AC126365.1	-0.187189	0.509038	Unchanged			HDAC5	0.308456	1.06442	Unchanged
AC129492.6	0.0656191	0.209612	Unchanged			STC2	0.308454	0.633257	Unchanged
AC130360.8	0.280564	0.556614	Unchanged			TACC1	0.308449	0.626723	Unchanged
AC130709.1	0.452242	1.96881	Unchanged			CTB-167G5.3	0.308233	0.213854	Unchanged
AC131056.3	0.0693843	0.0929653	Unchanged			MIR105-1	0.308228	0.108573	Unchanged
AC131097.4	-0.0953401	0.342336	Unchanged			AC079780.3	0.308019	0.184079	Unchanged
AC131951.1	0.249697	0.538903	Unchanged			PMAIP1	0.307985	0.434423	Unchanged
AC133644.3	0.158375	0.585304	Unchanged			MIR518E	0.307947	0.15063	Unchanged
AC135178.7	0.0336649	0.0663071	Unchanged			SLC10A5	0.30789	0.279406	Unchanged
AC137932.4	0.0352686	0.0933722	Unchanged			SPATA12	0.307111	0.460591	Unchanged
AC137932.6	-0.0359904	0.0927019	Unchanged			ADGRB1	0.30709	0.464801	Unchanged
AC138517.4	-0.00561141	0.011663	Unchanged			SCT	0.307021	0.274409	Unchanged
AC138647.1	0.0694074	0.146395	Unchanged			SIKE1	0.30683	1.04825	Unchanged
AC139099.5	0.187806	0.28615	Unchanged			CABYR	0.306719	0.901133	Unchanged
AC139100.3	0.123989	0.335861	Unchanged			CEND1	0.306563	0.275761	Unchanged
AC139143.2	0.10107	0.229616	Unchanged			MIR509-1	0.306557	0.0917836	Unchanged
AC139712.2	0.0364167	0.0713181	Unchanged			GPR62	0.306509	0.233628	Unchanged
AC142528.1	-0.299309	0.613618	Unchanged			CNTD1	0.306376	0.896438	Unchanged
AC144530.1	-0.0651638	0.255392	Unchanged			PDE9A	0.306231	1.32648	Unchanged
AC144838.3	0.327223	0.88391	Unchanged			SLC25A22	0.306133	0.450142	Unchanged
AC145676.2	-0.072105	0.194045	Unchanged			HNRNPA1P66	0.306084	0.223463	Unchanged
AC243756.1	0.290737	0.775274	Unchanged			RP11-340I6.11	0.306	0.103606	Unchanged
ACAA1	-0.109025	0.752234	Unchanged			CTD-3060P21.1	0.305871	0.569075	Unchanged
ACAA2	0.00841172	0.0208983	Unchanged			ZBTB10	0.305838	0.77866	Unchanged
ACACA	0.0317265	0.0619473	Unchanged			ARHGAP33	0.305793	0.723089	Unchanged
ACACB	0.0169929	0.0673695	Unchanged			JRK	0.305737	0.564909	Unchanged
ACAD10	0.00534881	0.0293295	Unchanged			SLC52A2	0.305619	0.442481	Unchanged
ACAD11	-0.214591	0.911109	Unchanged			RP11-609L23.2	0.305358	0.117727	Unchanged
ACAD8	-0.0340887	0.175003	Unchanged			PVT1	0.305279	0.144628	Unchanged
ACAD9	-0.0240831	0.173656	Unchanged			ASCL2	0.305263	0.145763	Unchanged
ACADL	0.184027	0.868144	Unchanged			TAS2R3	0.305239	0.6985	Unchanged
ACADM	-0.032913	0.146995	Unchanged			TCL1B	0.305117	0.132266	Unchanged
ACADS	0.118554	0.609611	Unchanged			MTSS1L	0.304898	0.201399	Unchanged
ACADSB	0.175889	1.57564	Unchanged			MIR526A1	0.304553	0.122224	Unchanged
ACADVL	-0.198865	0.884715	Unchanged			FAM206BP	0.304549	0.209752	Unchanged
ACAN	0.0990367	0.638185	Unchanged			PDCL2	0.304525	0.249147	Unchanged
ACAP1	-0.125936	0.846546	Unchanged			RXRB	0.304499	0.712646	Unchanged
ACAP2	0.00685109	0.0230543	Unchanged			PRAF2	0.304408	0.25217	Unchanged
ACAP3	-0.102724	0.35452	Unchanged			AMPD2	0.304385	0.850284	Unchanged
ACAT1	-0.0401093	0.216702	Unchanged			IFNA7	0.304291	0.165188	Unchanged
ACAT2	-0.0379335	0.203827	Unchanged			FNTA	0.304104	0.393352	Unchanged
ACBD3	-0.232489	1.59747	Unchanged			NARS	0.30401	0.736346	Unchanged
ACBD4	0.0689193	0.309278	Unchanged			VCX3A	0.3039	0.141672	Unchanged
ACBD5	0.0710106	0.487484	Unchanged			OSBPL5	0.303884	0.546988	Unchanged
ACBD6	-0.0580606	0.311337	Unchanged			MIR516B1	0.303849	0.173545	Unchanged
ACBD6.1	-0.0580606	0.311337	Unchanged			TTK	0.303828	0.556683	Unchanged
ACBD7	0.212588	0.864118	Unchanged			LMAN1	0.303793	1.35859	Unchanged
ACCS	-0.0284053	0.126703	Unchanged			ODF3	0.303619	0.528002	Unchanged
ACCSL	0.138401	0.648315	Unchanged			WDR62	0.303606	1.66629	Unchanged
ACD	-0.0889746	0.4427	Unchanged			MT-ND4	0.303341	0.180638	Unchanged
ACE	0.103059	0.394037	Unchanged			CCDC54	0.303311	0.247514	Unchanged
ACE2	0.216136	0.894257	Unchanged			NPPB	0.303299	0.314507	Unchanged
ACER1	0.00601547	0.0140389	Unchanged			IGKV1-6	0.303299	0.264714	Unchanged
ACER2	0.0360252	0.112464	Unchanged			LRFN1	0.303192	0.330237	Unchanged
ACER3	0.165868	0.688477	Unchanged			ZFAND1	0.303005	0.846526	Unchanged
ACHE	0.0686233	0.209556	Unchanged			TRBV10-1	0.302962	0.282974	Unchanged
ACIN1	-0.407884	2.69376	Unchanged			KCTD21	0.302849	0.2528	Unchanged
ACKR1	0.0439145	0.117513	Unchanged			TMEM19	0.302819	0.675937	Unchanged
ACKR2	0.0781039	0.254356	Unchanged			OR2A1-AS1	0.302786	0.0574174	Unchanged
ACKR3	-0.0689409	0.211169	Unchanged			SCARNA18	0.302656	0.197341	Unchanged
ACKR4	0.0680026	0.193678	Unchanged			AC113404.1	0.302591	0.14551	Unchanged
ACLY	-0.0825117	0.231621	Unchanged			RP11-10J21.3	0.302529	0.503486	Unchanged
ACMSD	0.175487	1.14023	Unchanged			ANLN	0.302295	0.884991	Unchanged
ACO1	-0.0017887	0.00560295	Unchanged			RP11-797E24.3	0.302268	0.12147	Unchanged
ACO2	-0.269508	2.14772	Unchanged			RP11-91P24.6	0.302114	0.149193	Unchanged
ACOT1	-0.137866	0.262173	Unchanged			RP11-113D6.10	0.302023	0.279667	Unchanged
ACOT11	-0.0504803	0.172712	Unchanged			TMED10P1	0.301914	0.380205	Unchanged
ACOT12	0.259504	1.58946	Unchanged			PTGFR	0.30191	0.261627	Unchanged
ACOT13	-0.092973	0.34386	Unchanged			TRPM5	0.301713	0.3745	Unchanged
ACOT2	-0.210657	1.5499	Unchanged			CTD-2353N24.1	0.301629	0.195032	Unchanged
ACOT4	0.0549991	0.24069	Unchanged			TCEA3	0.301385	0.685735	Unchanged
ACOT6	0.145363	0.531321	Unchanged			RP4-576H24.4	0.301101	0.0958466	Unchanged
ACOT7	0.0259289	0.107083	Unchanged			RP11-333E1.1	0.301011	0.307068	Unchanged
ACOT8	0.0891725	0.606291	Unchanged			ZNF596	0.300933	0.478395	Unchanged
ACOT9	0.0408428	0.171996	Unchanged			CCP110	0.300867	0.968224	Unchanged
ACOX1	-0.044045	0.160137	Unchanged			CBS	0.30059	0.111117	Unchanged
ACOX2	0.100206	0.706575	Unchanged			RPL5P23	0.30046	0.296736	Unchanged
ACOX3	-0.0578806	0.341226	Unchanged			HBA2	0.300423	0.168406	Unchanged
ACOXL	0.112935	0.696596	Unchanged			KRTAP23-1	0.300224	0.155864	Unchanged
ACP1	-0.106085	0.653498	Unchanged			IFITM5	0.299915	0.334677	Unchanged
ACP2	-0.0791879	0.457631	Unchanged			MIR7-2	0.299749	0.198946	Unchanged
ACP5	-0.178815	1.2267	Unchanged			SNORD3B-1	0.299664	0.0511697	Unchanged
ACP6	0.00301013	0.0113739	Unchanged			FGFBP2	0.299607	0.275152	Unchanged
ACPP	0.0097055	0.0275453	Unchanged			IGLV6-57	0.299503	0.189884	Unchanged
ACPT	0.135737	0.645871	Unchanged			RPS3AP49	0.299406	0.174857	Unchanged
ACR	-0.0335765	0.107598	Unchanged			RP1-34M23.5	0.299339	0.270387	Unchanged
ACRBP	0.000634345	0.00222285	Unchanged			RP11-710M11.1	0.29911	0.314092	Unchanged
ACRC	0.00144507	0.00453832	Unchanged			SEC11C	0.299041	0.756246	Unchanged
ACRV1	0.154484	0.637489	Unchanged			APCDD1	0.298936	1.61053	Unchanged
ACSBG1	0.134074	0.897925	Unchanged			FGF17	0.298924	0.398268	Unchanged
ACSBG2	0.0519975	0.169187	Unchanged			RPL26P19	0.298918	0.143897	Unchanged
ACSF2	-0.110594	0.381076	Unchanged			MT-TT	0.29876	0.0799282	Unchanged
ACSF3	-0.0785284	0.484907	Unchanged			RP11-839G9.1	0.298652	0.125982	Unchanged
ACSL1	-0.171254	1.18109	Unchanged			PTPRT	0.298467	0.599595	Unchanged
ACSL3	-0.0415998	0.129408	Unchanged			RP4-604G5.3	0.298428	0.158822	Unchanged
ACSL4	0.0906392	0.448367	Unchanged			RPA3	0.298283	0.629785	Unchanged
ACSL5	-0.0537207	0.328079	Unchanged			DVL1	0.298259	0.317926	Unchanged
ACSL6	0.171483	0.73834	Unchanged			USP17L6P	0.298045	0.0997791	Unchanged
ACSM1	0.422847	3.46084	Unchanged			RRS1	0.298043	0.350619	Unchanged
ACSM2A	0.194975	1.01036	Unchanged			RLN3	0.297948	0.371538	Unchanged
ACSM2B	0.152705	0.622096	Unchanged			TIMM21	0.297942	0.921062	Unchanged
ACSM3	0.103845	0.57909	Unchanged			IFNE	0.297936	0.235594	Unchanged
ACSM4	0.13672	0.667699	Unchanged			STARD6	0.297903	0.225411	Unchanged
ACSM5	0.140607	0.649283	Unchanged			S100A13	0.297897	0.361202	Unchanged
ACSM5P1	0.144261	0.543965	Unchanged			RELL2	0.297803	1.0394	Unchanged
ACSM6	0.125408	0.667427	Unchanged			UTP23	0.297535	0.418316	Unchanged
ACSS1	-0.151385	0.906198	Unchanged			RP13-467H17.1	0.297516	0.144382	Unchanged
ACSS2	-0.0285937	0.107675	Unchanged			KIF12	0.297456	0.458773	Unchanged
ACSS3	0.0245199	0.0849689	Unchanged			TNP2	0.297423	0.306269	Unchanged
ACTA1	-0.00819367	0.0174389	Unchanged			FGFR2	0.297418	1.15697	Unchanged
ACTA2	-0.532626	3.07852	Unchanged			ZNF807	0.297325	0.173687	Unchanged
ACTA2-AS1	-0.570994	2.49743	Unchanged			ELP2	0.297141	1.52484	Unchanged
ACTBL2	0.207708	0.947093	Unchanged			MAF1	0.297125	0.4061	Unchanged
ACTBP1	0.0904262	0.220242	Unchanged			MIRLET7C	0.296739	0.120539	Unchanged
ACTBP11	-0.0333754	0.0789101	Unchanged			DPPA2P3	0.296563	0.206492	Unchanged
ACTBP14	0.083898	0.194902	Unchanged			UGT8	0.296554	0.386082	Unchanged
ACTBP2	0.0709875	0.214	Unchanged			PLK1	0.296545	0.786673	Unchanged
ACTBP7	0.153693	0.458044	Unchanged			RP11-104H15.9	0.29654	0.183885	Unchanged
ACTBP8	0.137564	0.367326	Unchanged			TSNARE1	0.29649	0.609816	Unchanged
ACTBP9	0.17398	0.67667	Unchanged			MIR302A	0.296466	0.0958466	Unchanged
ACTC1	0.111154	0.436944	Unchanged			DPY19L1	0.296454	0.41967	Unchanged
ACTG1P10	-0.130874	0.348702	Unchanged			NELFCD	0.296118	0.449439	Unchanged
ACTG1P14	0.0863537	0.247444	Unchanged			SYNE4	0.296107	0.734588	Unchanged
ACTG1P17	0.152709	0.490089	Unchanged			NISCH	0.295888	0.33377	Unchanged
ACTG1P21	-0.00818432	0.0152452	Unchanged			OR2A1	0.295801	0.161197	Unchanged
ACTG1P23	0.277571	1.29392	Unchanged			TMEM65	0.295755	0.67812	Unchanged
ACTG1P9	0.0946444	0.256214	Unchanged			ASB13	0.295746	0.978575	Unchanged
ACTG2	-0.0492226	0.148323	Unchanged			IFIT1	0.295555	0.413587	Unchanged
ACTL10	-0.045528	0.0822146	Unchanged			MIR549A	0.295452	0.110812	Unchanged
ACTL6A	-0.0653071	0.32061	Unchanged			NAA10	0.295399	0.691377	Unchanged
ACTL6B	0.227729	1.64965	Unchanged			OR7E10P	0.295398	0.159426	Unchanged
ACTL7A	0.207192	1.01856	Unchanged			SPDYE2	0.295372	0.150032	Unchanged
ACTL7B	0.0807366	0.201757	Unchanged			AURKA	0.295243	0.54908	Unchanged
ACTL8	0.116047	0.388051	Unchanged			MAFA	0.295241	0.198946	Unchanged
ACTL9	0.045241	0.0868762	Unchanged			CCK	0.295128	0.317401	Unchanged
ACTN1	-0.497938	2.72453	Unchanged			COL27A1	0.295113	1.22764	Unchanged
ACTN2	0.218206	1.65811	Unchanged			RP11-715J22.1	0.294944	0.159156	Unchanged
ACTN3	0.018624	0.0583754	Unchanged			RBBP8	0.294942	0.670536	Unchanged
ACTN4	-0.319726	1.19811	Unchanged			SOD3	0.294873	0.209001	Unchanged
ACTN4P1	0.209541	0.748906	Unchanged			DSG1	0.294803	0.373358	Unchanged
ACTR10	-0.0150129	0.0581262	Unchanged			SMIM11P1	0.29465	0.180553	Unchanged
ACTR1A	-0.136258	0.906341	Unchanged			SPATC1	0.29462	0.546988	Unchanged
ACTR1B	-0.0108881	0.0382036	Unchanged			ACTR8	0.294547	2.33553	Unchanged
ACTR2	-0.35034	2.17887	Unchanged			PHLPP1	0.294472	1.79622	Unchanged
ACTR3	-0.395397	2.30909	Unchanged			MRTO4	0.294385	1.02193	Unchanged
ACTR3B	0.0728836	0.359534	Unchanged			DSC1	0.294216	0.465031	Unchanged
ACTR3BP2	0.120917	0.234368	Unchanged			RP11-546B8.3	0.294184	0.231046	Unchanged
ACTR3BP4	0.157486	0.325415	Unchanged			RP11-49K24.4	0.29403	0.132761	Unchanged
ACTR3BP5	0.0895802	0.150683	Unchanged			F9	0.294029	0.284981	Unchanged
ACTR3C	-0.0822563	0.425072	Unchanged			MIR1207	0.293964	0.203167	Unchanged
ACTR5	-0.0838455	0.683806	Unchanged			C8orf59	0.293862	0.315516	Unchanged
ACTR6	0.13051	0.757229	Unchanged			KLK8	0.293826	0.209191	Unchanged
ACTR8	0.0343656	0.197941	Unchanged			NEURL1B	0.293682	0.29279	Unchanged
ACTRT1	0.297192	1.58745	Unchanged			RNF207	0.293487	0.650561	Unchanged
ACTRT2	0.1548	0.497289	Unchanged			AC106786.1	0.293471	0.141672	Unchanged
ACTRT3	-0.0227489	0.0558396	Unchanged			HDHD2	0.293224	0.782756	Unchanged
ACVR1	0.0385517	0.216198	Unchanged			TARBP1	0.293174	0.914697	Unchanged
ACVR1B	-0.0460209	0.257641	Unchanged			PFN2	0.293173	0.464419	Unchanged
ACVR1C	0.120003	0.459638	Unchanged			CRACR2B	0.293058	0.171923	Unchanged
ACVR2A	-0.061112	0.315064	Unchanged			SFR1P1	0.292647	0.137354	Unchanged
ACVR2B	0.127499	1.19811	Unchanged			CSNK1G2P1	0.292566	0.163731	Unchanged
ACVRL1	0.110477	0.858148	Unchanged			L34079.3	0.292468	0.157099	Unchanged
ACY3	0.053566	0.167526	Unchanged			NT5DC2	0.292375	0.463473	Unchanged
ACYP1	-0.0368037	0.137235	Unchanged			ATXN7L3	0.292258	1.00362	Unchanged
ACYP2	0.0452671	0.198269	Unchanged			MSMB	0.29215	0.237518	Unchanged
AD000091.3	0.135305	0.28689	Unchanged			CTD-2600O9.2	0.292121	0.235676	Unchanged
ADA	0.163746	1.52427	Unchanged			RP11-290L1.7	0.292078	0.15913	Unchanged
ADAD1	0.159473	0.493672	Unchanged			DEAF1	0.292063	1.22764	Unchanged
ADAD2	0.0760586	0.242265	Unchanged			CLDN7	0.292007	0.351438	Unchanged
ADAL	0.112804	0.449827	Unchanged			SOX3	0.29199	0.306161	Unchanged
ADAM10	-0.106845	0.779226	Unchanged			CD81-AS1	0.291954	0.062784	Unchanged
ADAM11	-0.0325918	0.0800311	Unchanged			LGI3	0.291869	0.451916	Unchanged
ADAM12	-0.380252	2.76317	Unchanged			ADPRM	0.291798	0.563737	Unchanged
ADAM15	-0.359528	2.09447	Unchanged			GLYCTK-AS1	0.29169	0.578614	Unchanged
ADAM17	-0.131177	0.944006	Unchanged			RP11-382N13.6	0.291663	0.144104	Unchanged
ADAM18	0.316572	1.23401	Unchanged			C6orf1	0.291642	0.223463	Unchanged
ADAM19	-0.117496	0.984323	Unchanged			VAX2	0.291531	0.39689	Unchanged
ADAM2	0.311454	1.2268	Unchanged			TRNP1	0.291383	0.132061	Unchanged
ADAM20	0.105962	0.564017	Unchanged			RP11-297B17.3	0.291297	0.124622	Unchanged
ADAM20P1	0.0615932	0.183821	Unchanged			UCN3	0.2912	0.255882	Unchanged
ADAM21	0.0691932	0.219268	Unchanged			L3MBTL4	0.291019	0.699972	Unchanged
ADAM21P1	0.0798953	0.208453	Unchanged			PRR9	0.290972	0.178568	Unchanged
ADAM22	0.10541	0.480024	Unchanged			SMIM1	0.290901	0.279991	Unchanged
ADAM23	0.109385	0.520394	Unchanged			UBE2D3P1	0.290896	0.192424	Unchanged
ADAM28	-0.127823	0.771094	Unchanged			LRTM1	0.290806	0.424012	Unchanged
ADAM29	0.0514996	0.130164	Unchanged			MT-ND3	0.290802	0.16998	Unchanged
ADAM30	-0.0465667	0.111872	Unchanged			RP11-178D12.2	0.290758	0.196326	Unchanged
ADAM32	0.256441	0.972558	Unchanged			RGMA	0.290734	0.29407	Unchanged
ADAM33	0.0333439	0.117513	Unchanged			METTL15P1	0.290627	0.222243	Unchanged
ADAM3A	0.420054	0.613362	Unchanged			TEX43	0.290576	0.192932	Unchanged
ADAM6	0.181323	0.715035	Unchanged			FANCE	0.29051	0.896053	Unchanged
ADAM7	0.17088	0.558897	Unchanged			RP11-961A15.1	0.290428	0.252931	Unchanged
ADAM8	-0.0364873	0.108677	Unchanged			DYNAP	0.29027	0.19523	Unchanged
ADAM9	0.0506721	0.151795	Unchanged			ZNF181	0.290231	0.632528	Unchanged
ADAMDEC1	0.02893	0.0908798	Unchanged			SAPCD2P1	0.290179	0.141281	Unchanged
ADAMTS1	-0.220898	1.42495	Unchanged			RP11-397J20.1	0.290169	0.142445	Unchanged
ADAMTS10	-0.180271	1.29392	Unchanged			RP3-417G15.1	0.290143	0.147102	Unchanged
ADAMTS12	-0.064863	0.350617	Unchanged			PITPNA	0.290051	0.828673	Unchanged
ADAMTS13	0.0568463	0.26478	Unchanged			RP11-316M1.12	0.289881	0.18624	Unchanged
ADAMTS14	0.0584479	0.29063	Unchanged			ZNF639	0.289846	0.593077	Unchanged
ADAMTS15	-0.0492516	0.135717	Unchanged			MGMT	0.289635	0.989614	Unchanged
ADAMTS16	0.0543986	0.257383	Unchanged			RP11-332H18.5	0.289551	0.0821745	Unchanged
ADAMTS17	0.0538956	0.247496	Unchanged			UCKL1	0.289267	0.295849	Unchanged
ADAMTS18	0.117634	0.55957	Unchanged			APC2	0.289061	0.392655	Unchanged
ADAMTS19	0.195928	1.12741	Unchanged			EIF2S3L	0.28898	0.328578	Unchanged
ADAMTS19-AS1	-0.218485	0.409783	Unchanged			RP5-1160K1.6	0.288801	0.375901	Unchanged
ADAMTS2	-0.108544	0.508279	Unchanged			ALG8	0.288721	0.322171	Unchanged
ADAMTS20	0.230816	1.23878	Unchanged			CCDC66	0.288662	1.09546	Unchanged
ADAMTS3	0.066924	0.242556	Unchanged			TRBV6-8	0.288642	0.239483	Unchanged
ADAMTS4	-0.0980835	0.528624	Unchanged			TALDO1	0.288569	0.690126	Unchanged
ADAMTS5	0.0547147	0.28452	Unchanged			CLDN9	0.288499	0.268664	Unchanged
ADAMTS6	0.136327	0.842234	Unchanged			RP11-350G8.3	0.288461	0.423536	Unchanged
ADAMTS7	0.0739506	0.310321	Unchanged			NUMBL	0.288277	0.727364	Unchanged
ADAMTS7P1	0.132971	0.512662	Unchanged			CTD-2207O23.11	0.288211	0.18624	Unchanged
ADAMTS7P3	0.0656774	0.179864	Unchanged			SLC22A18	0.288144	0.467959	Unchanged
ADAMTS7P4	0.0303365	0.0628338	Unchanged			MCF2	0.2881	0.261627	Unchanged
ADAMTS8	0.0914516	0.360368	Unchanged			TNFSF13	0.28805	0.198415	Unchanged
ADAMTS9	0.0314848	0.14338	Unchanged			C1orf233	0.288035	0.13618	Unchanged
ADAMTS9-AS1	0.184423	0.496526	Unchanged			PERM1	0.287897	0.405862	Unchanged
ADAMTSL1	0.1472	1.46728	Unchanged			AC104809.2	0.287847	0.379852	Unchanged
ADAMTSL2	0.0212406	0.0651716	Unchanged			TMEM147	0.287805	0.430941	Unchanged
ADAMTSL3	0.121494	0.878747	Unchanged			IGLC2	0.28759	0.0435157	Unchanged
ADAMTSL4	-0.0599203	0.208463	Unchanged			RAB43P1	0.287467	0.129908	Unchanged
ADAMTSL4-AS1	-0.22757	0.9679	Unchanged			USP17L14P	0.287348	0.117757	Unchanged
ADAMTSL5	-0.00341981	0.00815241	Unchanged			NPSR1	0.287335	0.44816	Unchanged
ADAP1	0.0837063	0.336121	Unchanged			CTD-3162L10.5	0.287225	0.345508	Unchanged
ADAP2	-0.15901	1.05276	Unchanged			Y_RNA.740	0.287114	0.0897803	Unchanged
ADAR	-0.391378	2.21974	Unchanged			AC098824.6	0.287085	0.430941	Unchanged
ADARB1	-0.00553606	0.0238506	Unchanged			KRT8P40	0.287021	0.342625	Unchanged
ADARB2	0.12255	0.581254	Unchanged			PRADC1P1	0.286935	0.205297	Unchanged
ADARB2-AS1	0.0467513	0.110558	Unchanged			PCSK6	0.286926	0.774988	Unchanged
ADAT1	-0.0775029	0.477056	Unchanged			NCCRP1	0.286886	0.423536	Unchanged
ADAT2	-0.029783	0.109218	Unchanged			LRRC3	0.286827	0.321024	Unchanged
ADAT3	-0.109936	0.230903	Unchanged			TBCB	0.286802	0.558847	Unchanged
ADCK1	-0.00510276	0.019356	Unchanged			TSLP	0.286751	0.271231	Unchanged
ADCK2	-0.0243009	0.0950037	Unchanged			ANKRD16	0.286617	1.09066	Unchanged
ADCK3	-0.00308069	0.00875827	Unchanged			KRTAP9-3	0.286539	0.0902157	Unchanged
ADCK4	0.116065	0.856264	Unchanged			CCNL1	0.286528	0.306269	Unchanged
ADCK5	0.0857937	0.335611	Unchanged			LLNLR-284B4.1	0.28652	0.100057	Unchanged
ADCY1	0.0881045	0.542714	Unchanged			LYPLA1P3	0.28642	0.204079	Unchanged
ADCY10	0.111095	0.531717	Unchanged			PHF21B	0.286327	0.428406	Unchanged
ADCY10P1	0.14316	0.614153	Unchanged			PSME3	0.286196	1.4108	Unchanged
ADCY2	0.00704552	0.0243855	Unchanged			RP11-439A17.4	0.286155	0.0956543	Unchanged
ADCY3	-0.0950334	0.585962	Unchanged			KLRG2	0.286073	0.564654	Unchanged
ADCY4	-0.00743683	0.0295733	Unchanged			KIAA2013	0.286048	0.503486	Unchanged
ADCY5	-0.0349955	0.129055	Unchanged			KIAA2013.1	0.286048	0.503486	Unchanged
ADCY6	-0.101417	0.409547	Unchanged			FGFR3	0.285996	0.370174	Unchanged
ADCY7	-0.185575	1.24445	Unchanged			AKR7A2P1	0.28588	0.252401	Unchanged
ADCY8	0.246336	1.48217	Unchanged			IGKV2D-30	0.285808	0.130476	Unchanged
ADCY9	0.0318473	0.146042	Unchanged			TAS2R10	0.28578	0.206492	Unchanged
ADCYAP1	0.190424	0.675038	Unchanged			SBSN	0.285719	0.418316	Unchanged
ADCYAP1R1	0.131622	0.596351	Unchanged			TMEM229B	0.285683	0.342532	Unchanged
ADD1	-0.219391	1.33029	Unchanged			FTH1P10	0.285682	0.307421	Unchanged
ADD2	0.116355	0.813125	Unchanged			SLC20A2	0.285578	0.480716	Unchanged
ADD3	-0.259095	1.87211	Unchanged			PMP2	0.285308	0.148504	Unchanged
ADD3-AS1	0.0673127	0.238365	Unchanged			MIR1260A	0.285268	0.116724	Unchanged
ADGB	0.161354	0.707737	Unchanged			SMG5	0.285227	0.230827	Unchanged
ADGRA1	0.131442	0.455998	Unchanged			RP11-215P8.1	0.285113	0.195125	Unchanged
ADGRA1-AS1	-0.0406829	0.0685374	Unchanged			WI2-1959D15.1	0.285112	0.173799	Unchanged
ADGRA2	0.0513585	0.133653	Unchanged			NRG1	0.285001	0.636992	Unchanged
ADGRA3	0.184618	1.61608	Unchanged			COX5A	0.284927	0.34859	Unchanged
ADGRB1	0.116724	0.435995	Unchanged			LYPLA1	0.284858	0.547613	Unchanged
ADGRB2	0.0409895	0.146383	Unchanged			CTB-50E14.4	0.284607	0.256586	Unchanged
ADGRB3	0.149681	0.67233	Unchanged			RP11-297M9.1	0.284579	0.179959	Unchanged
ADGRD1	0.08259	0.529513	Unchanged			ABHD3	0.284527	1.02022	Unchanged
ADGRD2	0.116929	0.514715	Unchanged			RP11-806L2.6	0.284501	0.136223	Unchanged
ADGRE1	0.0423806	0.135941	Unchanged			L34079.4	0.284385	0.275761	Unchanged
ADGRE2	-0.0730253	0.440961	Unchanged			RP11-661O13.1	0.284322	0.465031	Unchanged
ADGRE3	0.0669324	0.207999	Unchanged			RPS3AP39	0.284206	0.191325	Unchanged
ADGRE4P	0.100638	0.42934	Unchanged			GPR34	0.284193	0.360937	Unchanged
ADGRE5	-0.247115	2.78543	Unchanged			SNTN	0.284188	0.245688	Unchanged
ADGRF1	0.143023	0.68654	Unchanged			HRASLS	0.28411	0.284981	Unchanged
ADGRF2	0.143513	0.604019	Unchanged			DLGAP1	0.284004	0.95011	Unchanged
ADGRF3	0.117441	0.821992	Unchanged			TOP2A	0.283962	0.247136	Unchanged
ADGRF4	0.164677	0.722405	Unchanged			MYO7A	0.283954	0.391288	Unchanged
ADGRF5	0.00347436	0.0132555	Unchanged			CD81	0.283839	0.192865	Unchanged
ADGRF5P1	0.148601	0.615488	Unchanged			DEPDC7	0.283572	0.414766	Unchanged
ADGRF5P2	0.324985	1.2296	Unchanged			OOEP-AS1	0.283524	0.132445	Unchanged
ADGRG1	-0.218186	1.22663	Unchanged			CYP51A1	0.283466	0.138658	Unchanged
ADGRG2	0.114285	0.511363	Unchanged			SMC4	0.283375	0.597047	Unchanged
ADGRG3	-0.0191972	0.0691193	Unchanged			KRT16P5	0.283237	0.0963256	Unchanged
ADGRG4	0.1667	0.691743	Unchanged			RP11-173C1.1	0.283151	0.171923	Unchanged
ADGRG5	-0.0561347	0.260712	Unchanged			CENPF	0.283016	0.760408	Unchanged
ADGRG6	-0.0129715	0.043423	Unchanged			MIR1302-4	0.282956	0.1296	Unchanged
ADGRG7	0.215127	1.01105	Unchanged			NDUFV2P1	0.282909	0.178567	Unchanged
ADGRL1	-0.248812	1.94371	Unchanged			NOS1AP	0.282835	0.702387	Unchanged
ADGRL2	-0.0429652	0.188553	Unchanged			KRT18P37	0.282816	0.279676	Unchanged
ADGRL3	0.095522	0.371824	Unchanged			AC068587.2	0.282719	0.141005	Unchanged
ADGRL3-AS1	0.529124	1.07688	Unchanged			C11orf21	0.282605	0.422879	Unchanged
ADGRL4	0.0649197	0.211548	Unchanged			TRBV7-7	0.282602	0.190972	Unchanged
ADGRV1	0.0625195	0.242823	Unchanged			RPS26	0.282542	0.220606	Unchanged
ADH1A	0.18245	0.828933	Unchanged			RPS26.1	0.282542	0.220606	Unchanged
ADH1B	0.0447421	0.122607	Unchanged			KIAA0196	0.282529	0.609556	Unchanged
ADH1C	0.0874085	0.246339	Unchanged			AC021021.2	0.282487	0.191447	Unchanged
ADH4	0.163778	0.636537	Unchanged			TSSC4	0.282414	0.482748	Unchanged
ADH5	-0.0518108	0.283948	Unchanged			44807	0.282403	0.827595	Unchanged
ADH5P2	0.112173	0.256214	Unchanged			TMPOP1	0.282387	0.198946	Unchanged
ADH5P3	0.30341	1.01173	Unchanged			AKR7A3	0.282335	0.673998	Unchanged
ADH5P4	0.146766	0.42717	Unchanged			PTENP1	0.282317	0.292066	Unchanged
ADH6	0.156768	0.640573	Unchanged			RP11-627G18.1	0.282274	0.186971	Unchanged
ADH7	0.112121	0.333574	Unchanged			BCL2	0.28227	0.437074	Unchanged
ADHFE1	0.137415	0.631707	Unchanged			RP11-799B12.4	0.282099	0.266682	Unchanged
ADI1	0.0261223	0.093913	Unchanged			IMPDH1P6	0.282022	0.297002	Unchanged
ADIG	0.187745	0.654094	Unchanged			EBAG9	0.281982	0.390891	Unchanged
ADIPOQ	0.102609	0.482841	Unchanged			NFASC	0.281803	0.547613	Unchanged
ADIPOQ-AS1	0.119744	0.545859	Unchanged			RP5-837I24.1	0.281728	0.252933	Unchanged
ADIPOR1	-0.233175	1.13635	Unchanged			RPL23AP75	0.281693	0.110172	Unchanged
ADIPOR2	-0.109158	0.453587	Unchanged			RP11-734J24.1	0.281653	0.19502	Unchanged
ADIRF	-0.0248411	0.051666	Unchanged			RP11-436D10.3	0.281572	0.176333	Unchanged
ADIRF-AS1	-0.0517496	0.115866	Unchanged			H2BFWT	0.281549	0.206124	Unchanged
ADK	-0.141232	1.1579	Unchanged			AC008132.15	0.281541	0.0422963	Unchanged
ADM	0.0509265	0.152036	Unchanged			TCF3P1	0.281342	0.249147	Unchanged
ADM2	-0.0969675	0.300154	Unchanged			RP4-657D16.3	0.281329	0.173465	Unchanged
ADM5	0.178734	0.610685	Unchanged			CTD-2527I21.15	0.281259	0.285236	Unchanged
ADNP	-0.181075	0.524437	Unchanged			LGALSL	0.281159	1.0394	Unchanged
ADNP2	-0.063114	0.332972	Unchanged			CLSTN2	0.281063	0.502118	Unchanged
ADO	-0.14807	0.432905	Unchanged			C8orf76	0.281048	0.256586	Unchanged
ADORA1	0.145076	0.637613	Unchanged			ASB16-AS1	0.280847	0.373569	Unchanged
ADORA2A-AS1	-0.0542112	0.13405	Unchanged			SNORA2B	0.280719	0.103101	Unchanged
ADORA2B	0.0364676	0.0950039	Unchanged			NPM2	0.280664	0.588342	Unchanged
ADORA3	0.0654452	0.258108	Unchanged			TMEM5-AS1	0.280656	0.283712	Unchanged
ADPGK	-0.1919	1.31966	Unchanged			NAGS	0.280469	0.370805	Unchanged
ADPGK-AS1	-0.274415	0.945726	Unchanged			FUOM	0.280346	0.629626	Unchanged
ADPRH	-0.0521831	0.212902	Unchanged			RHOQP2	0.27995	0.100296	Unchanged
ADPRHL1	0.119623	0.519841	Unchanged			GS1-184P14.2	0.279849	0.132856	Unchanged
ADPRHL2	-0.089331	0.437168	Unchanged			SCARNA11	0.279804	0.0893844	Unchanged
ADPRM	0.154223	0.784703	Unchanged			LINC00173	0.279721	0.31993	Unchanged
ADRA1A	0.13855	0.638931	Unchanged			OSTCP1	0.279674	0.242769	Unchanged
ADRA1B	0.149891	0.668356	Unchanged			TWF2	0.279661	0.523893	Unchanged
ADRA1D	0.165014	0.603613	Unchanged			RP11-977G19.5	0.279632	0.064957	Unchanged
ADRA2A	-0.0427039	0.10121	Unchanged			RP5-1139B12.2	0.279618	0.349065	Unchanged
ADRA2B	0.0245167	0.0587056	Unchanged			RP11-293F5.8	0.279423	0.119768	Unchanged
ADRA2C	0.0172949	0.0337607	Unchanged			DPY19L4	0.279289	0.578614	Unchanged
ADRB1	0.0440911	0.0925363	Unchanged			ZNF251	0.279162	0.693579	Unchanged
ADRB2	0.00777044	0.0228359	Unchanged			AC007192.6	0.27912	0.153388	Unchanged
ADRB3	0.313848	1.12566	Unchanged			PET117	0.279064	0.066132	Unchanged
ADRBK1	-0.306482	1.72307	Unchanged			RRP9	0.279061	0.996349	Unchanged
ADRBK2	-0.0517926	0.279527	Unchanged			RP11-526I2.1	0.279056	0.116033	Unchanged
ADRM1	-0.199936	0.799223	Unchanged			RP11-97C16.1	0.27901	0.116724	Unchanged
ADSL	-0.038647	0.260785	Unchanged			HEATR1	0.278906	0.6985	Unchanged
ADSS	-0.162249	0.889413	Unchanged			FOXK1	0.278802	0.358562	Unchanged
ADSSL1	0.0494535	0.191248	Unchanged			KANK1	0.27863	0.810039	Unchanged
ADTRP	0.100542	0.435511	Unchanged			RP13-210D15.1	0.278622	0.102794	Unchanged
AE000660.21	0.0350246	0.0507706	Unchanged			KCTD21-AS1	0.278588	0.20686	Unchanged
AE000661.37	0.147115	0.451234	Unchanged			MPC1L	0.278557	0.174862	Unchanged
AE000661.50	0.0245263	0.0385721	Unchanged			CD69	0.278548	0.493776	Unchanged
AE000662.92	-0.169272	0.515548	Unchanged			FAM200B	0.278508	0.480066	Unchanged
AE000662.93	-0.363175	1.05494	Unchanged			BRCA1	0.27849	0.810448	Unchanged
AEBP2	-0.146367	1.34599	Unchanged			MCM4	0.278414	0.447138	Unchanged
AEN	-0.118595	0.569613	Unchanged			ZNF837	0.278333	0.178788	Unchanged
AES	-0.450691	2.28854	Unchanged			RNMT	0.278329	0.598599	Unchanged
AF001548.5	-0.0651353	0.170949	Unchanged			SPRR1A	0.278179	0.106195	Unchanged
AF001548.6	0.038649	0.0770897	Unchanged			CFAP44-AS1	0.278148	0.159596	Unchanged
AF001550.7	0.0223467	0.0450504	Unchanged			SNORD114-5	0.278025	0.117939	Unchanged
AF011889.2	0.0264077	0.0437581	Unchanged			RP11-677O4.4	0.278009	0.0967764	Unchanged
AF013593.1	0.125985	0.317893	Unchanged			LAMA3	0.27782	0.990044	Unchanged
AF064858.6	0.163112	0.531717	Unchanged			SQLE	0.277797	0.423102	Unchanged
AF131215.2	0.0533259	0.0733792	Unchanged			RP11-334A14.8	0.277746	0.191325	Unchanged
AF131215.3	-0.180513	0.516592	Unchanged			RP11-260M2.1	0.277688	0.177137	Unchanged
AF131215.4	0.198093	0.564424	Unchanged			CTD-2302E22.5	0.277464	0.244815	Unchanged
AF131215.6	-0.0509919	0.0860261	Unchanged			ADCYAP1	0.27741	0.235676	Unchanged
AF131216.5	0.161563	0.385542	Unchanged			ATAT1	0.277296	0.817119	Unchanged
AF131216.6	-0.0910573	0.269489	Unchanged			CTB-70D19.1	0.277288	0.152629	Unchanged
AF165138.7	0.166554	0.545519	Unchanged			FGF23	0.277155	0.482852	Unchanged
AF186192.1	0.317824	1.17693	Unchanged			PLIN5	0.277149	0.267935	Unchanged
AF186192.5	0.165352	0.57909	Unchanged			PKD2L2	0.277064	0.505227	Unchanged
AF196970.3	0.0550616	0.168132	Unchanged			FAM85B	0.276992	0.11287	Unchanged
AF196972.3	0.242301	0.72434	Unchanged			AGO2	0.276945	0.331853	Unchanged
AF196972.4	0.0104692	0.0199283	Unchanged			CEACAMP3	0.276678	0.132061	Unchanged
AF230666.2	-0.0857221	0.223195	Unchanged			LSMEM2	0.276591	0.370174	Unchanged
AFAP1	-0.124932	1.31919	Unchanged			RP11-529P9.1	0.276136	0.0997877	Unchanged
AFAP1-AS1	-0.260847	1.72307	Unchanged			INSL6	0.27591	0.38043	Unchanged
AFAP1L1	0.12951	1.31358	Unchanged			RP11-757F18.3	0.27588	0.208731	Unchanged
AFAP1L2	0.00620689	0.0265911	Unchanged			RP11-313J2.1	0.275843	0.189964	Unchanged
AFF1	-0.451043	3.5925	Unchanged			CHCHD2P8	0.275832	0.134542	Unchanged
AFF2	0.21162	1.32487	Unchanged			ZZZ3	0.275543	0.621754	Unchanged
AFF3	0.0408455	0.1028	Unchanged			ZNF335	0.275382	0.54908	Unchanged
AFF4	-0.283003	1.74003	Unchanged			CCL24	0.275372	0.220606	Unchanged
AFG3L1P	0.0579595	0.191649	Unchanged			NKX6-3	0.27529	0.233752	Unchanged
AFG3L2	0.137557	1.30871	Unchanged			ATAD3C	0.275225	0.387695	Unchanged
AFG3L2P1	0.338258	1.54607	Unchanged			HMGN2P11	0.275214	0.135019	Unchanged
AFM	0.180999	0.696596	Unchanged			TRIM74	0.275199	0.127625	Unchanged
AFMID	0.0915429	0.371509	Unchanged			C5orf47	0.275155	0.244815	Unchanged
AFP	0.163631	0.69907	Unchanged			OR10V2P	0.275046	0.254511	Unchanged
AFTPH	-0.127248	0.944873	Unchanged			FAM86GP	0.274818	0.430941	Unchanged
AGA	0.00483491	0.0175759	Unchanged			CTD-3099C6.7	0.274773	0.0779118	Unchanged
AGAP1	-0.11117	0.629898	Unchanged			EPPIN-WFDC6	0.274773	0.122077	Unchanged
AGAP10P	0.086672	0.326196	Unchanged			SLC15A5	0.274697	0.279652	Unchanged
AGAP2	-0.0238877	0.110027	Unchanged			KB-1562D12.3	0.274682	0.132856	Unchanged
AGAP2-AS1	0.0514857	0.155044	Unchanged			KCNE5	0.274524	0.167621	Unchanged
AGAP3	-0.1453	0.76919	Unchanged			RP11-362K14.6	0.274492	0.141912	Unchanged
AGAP4	-0.133558	0.6613	Unchanged			CALM2	0.274481	0.237518	Unchanged
AGAP4.1	-0.133558	0.6613	Unchanged			CACNA1H	0.274465	0.249698	Unchanged
AGAP5	-0.150013	0.2679	Unchanged			ART1	0.274423	0.344729	Unchanged
AGAP6	-0.336944	2.44016	Unchanged			ST6GALNAC5	0.274396	0.518083	Unchanged
AGAP6.1	-0.336944	2.44016	Unchanged			NKX2-2-AS1	0.274372	0.17214	Unchanged
AGAP7P	0.00930173	0.0190271	Unchanged			AC006026.9	0.274348	0.187687	Unchanged
AGAP9	-0.249225	0.849961	Unchanged			COL11A2	0.274186	1.04311	Unchanged
AGBL1	0.180356	0.868936	Unchanged			IKBKB	0.274063	0.25297	Unchanged
AGBL2	0.147571	0.81061	Unchanged			LSP1P1	0.273995	0.0790028	Unchanged
AGBL3	0.132367	0.659268	Unchanged			E2F2	0.273945	0.855767	Unchanged
AGBL4	0.112427	0.568496	Unchanged			LRRC16B	0.273944	1.10102	Unchanged
AGBL5	-0.0564917	0.369325	Unchanged			PTK2	0.273898	0.450038	Unchanged
AGER	0.078003	0.48485	Unchanged			INTS8	0.273796	0.71266	Unchanged
AGFG1	-0.265172	1.61201	Unchanged			VDAC1P2	0.273613	0.219002	Unchanged
AGFG2	-0.0069601	0.0287892	Unchanged			RASA4	0.273138	0.159608	Unchanged
AGGF1	0.129552	1.23117	Unchanged			RASA4.1	0.273138	0.159608	Unchanged
AGK	0.0808041	0.471528	Unchanged			Y_RNA.259	0.272976	0.0422951	Unchanged
AGL	0.0639846	0.287313	Unchanged			RP11-930P14.1	0.272959	0.268883	Unchanged
AGMAT	0.0388711	0.131643	Unchanged			ALKBH4	0.272934	0.413919	Unchanged
AGMO	0.175122	0.640038	Unchanged			ACTN4	0.272867	0.160809	Unchanged
AGO1	-0.166992	1.71519	Unchanged			IL9	0.272813	0.207698	Unchanged
AGO2	-0.135985	0.514355	Unchanged			SCARNA8	0.272705	0.11064	Unchanged
AGO3	-0.146167	1.41506	Unchanged			RP3-406C18.2	0.272679	0.10794	Unchanged
AGO4	-0.0356992	0.149027	Unchanged			KRT32	0.272543	0.209001	Unchanged
AGPAT1	-0.0837723	0.336121	Unchanged			PCMTD1	0.272469	0.398538	Unchanged
AGPAT2	-0.00471404	0.0109008	Unchanged			RP13-131K19.1	0.272455	0.0578416	Unchanged
AGPAT3	-0.09319	0.474396	Unchanged			OTOS	0.272234	0.225452	Unchanged
AGPAT4	0.154811	1.1295	Unchanged			RP11-517C16.4	0.272182	0.198398	Unchanged
AGPAT5	0.014108	0.0419216	Unchanged			NDC80	0.272036	0.518083	Unchanged
AGPAT6	-0.177049	0.981588	Unchanged			ARHGDIG	0.271968	0.346095	Unchanged
AGPAT9	0.160076	0.874649	Unchanged			PSMD6	0.271938	0.767297	Unchanged
AGPS	0.122226	0.832574	Unchanged			MRPL13	0.271763	0.357532	Unchanged
AGR2	-0.156967	0.428169	Unchanged			UBE2MP1	0.271655	0.117792	Unchanged
AGR3	0.169357	0.65059	Unchanged			TRAJ41	0.271654	0.123699	Unchanged
AGRN	-0.150044	0.553651	Unchanged			NPTX1	0.271645	0.297809	Unchanged
AGRP	0.0112934	0.0254079	Unchanged			MIR221	0.271633	0.0874001	Unchanged
AGT	0.148984	0.758845	Unchanged			OVOL3	0.271628	0.279406	Unchanged
AGTPBP1	0.0816657	0.356925	Unchanged			CCDC13-AS1	0.271588	0.206084	Unchanged
AGTR1	0.194339	0.810004	Unchanged			CRYBA2	0.271477	0.331243	Unchanged
AGTR2	0.145082	0.473143	Unchanged			CTB-175E5.7	0.271428	0.114031	Unchanged
AGTRAP	-0.10433	0.573993	Unchanged			PPP1R3D	0.271323	0.219878	Unchanged
AGXT	0.140019	0.535576	Unchanged			TUBB4AP1	0.271257	0.201053	Unchanged
AGXT2	0.122986	0.50415	Unchanged			FAM91A1	0.271251	0.441122	Unchanged
AHCTF1	0.0486885	0.174038	Unchanged			C1orf21	0.271235	0.340064	Unchanged
AHCY	-0.0376268	0.203827	Unchanged			ADAMTS15	0.27123	0.343982	Unchanged
AHCYL1	-0.316898	3.34486	Unchanged			CBX5P1	0.271193	0.176614	Unchanged
AHCYL2	0.000439479	0.00217466	Unchanged			MIR501	0.271014	0.124622	Unchanged
AHCYP2	0.0610957	0.130209	Unchanged			KRTAP4-11	0.270939	0.0938444	Unchanged
AHCYP4	0.11525	0.298025	Unchanged			LRRC61	0.270899	0.246778	Unchanged
AHDC1	-0.241216	1.31624	Unchanged			ANKRD36BP1	0.270896	0.247136	Unchanged
AHI1	-0.10382	0.621611	Unchanged			BTBD17	0.270885	0.177339	Unchanged
AHNAK2	0.0111762	0.0316484	Unchanged			AC005954.4	0.270839	0.089045	Unchanged
AHR	-0.388343	3.12713	Unchanged			NFE2L3	0.27076	0.576976	Unchanged
AHRR	0.112823	0.492645	Unchanged			IL17RD	0.270748	0.905216	Unchanged
AHSA1	-0.139547	0.769024	Unchanged			RP11-478B9.1	0.27074	0.0871442	Unchanged
AHSA2	-0.269913	1.3016	Unchanged			GLT8D1	0.270612	0.803643	Unchanged
AHSG	0.136722	0.792057	Unchanged			C1QTNF1-AS1	0.270611	0.226591	Unchanged
AHSP	0.258323	1.33538	Unchanged			TAP2	0.270519	0.374618	Unchanged
AICDA	0.13974	0.672592	Unchanged			TRBV4-2	0.270134	0.15487	Unchanged
AIDA	-0.0370056	0.167561	Unchanged			RP5-1065J22.4	0.270073	0.148058	Unchanged
AIF1	-0.047917	0.185058	Unchanged			IGKJ5	0.269972	0.106491	Unchanged
AIF1L	-0.0660998	0.30367	Unchanged			SMCHD1	0.269674	0.505835	Unchanged
AIFM1	0.0584185	0.408818	Unchanged			FGF6	0.269665	0.283074	Unchanged
AIFM2	0.123608	0.974259	Unchanged			GAPDHP71	0.269647	0.141672	Unchanged
AIFM3	0.0158817	0.0465818	Unchanged			ZNF322P1	0.269477	0.124619	Unchanged
AIG1	-0.0720358	0.446632	Unchanged			TUSC5	0.269437	0.2611	Unchanged
AIM1	-0.29117	1.56816	Unchanged			NANOS2	0.269391	0.167417	Unchanged
AIM1L	0.022626	0.0852174	Unchanged			CLUHP6	0.26934	0.121153	Unchanged
AIM2	-0.00971699	0.0268342	Unchanged			ZBTB18	0.269301	0.283712	Unchanged
AIMP1	-0.048799	0.224714	Unchanged			DDX58	0.26929	0.331853	Unchanged
AIMP2	-0.0911274	0.559412	Unchanged			SMG1P2	0.269238	0.336628	Unchanged
AIP	-0.134082	0.735992	Unchanged			KRT8P5	0.26921	0.209936	Unchanged
AIPL1	0.0411411	0.125094	Unchanged			TRMT11	0.269207	0.682836	Unchanged
AIRE	-0.00966849	0.0232988	Unchanged			CHI3L2	0.269067	0.718477	Unchanged
AJAP1	0.248934	2.00674	Unchanged			ASB14	0.269058	0.786578	Unchanged
AJUBA	-0.115401	0.597414	Unchanged			HS6ST1P1	0.26888	0.160822	Unchanged
AK1	0.0977903	0.204779	Unchanged			NT5C1B	0.268657	0.191426	Unchanged
AK2	-0.080017	0.592323	Unchanged			MAGEC3	0.268642	0.349091	Unchanged
AK3	-0.248256	1.48371	Unchanged			TWSG1	0.268573	0.503697	Unchanged
AK4	0.127813	0.570747	Unchanged			RP11-383J24.2	0.268546	0.161162	Unchanged
AK4P1	0.126971	0.224239	Unchanged			MIR520E	0.268526	0.109392	Unchanged
AK4P3	0.0575025	0.076489	Unchanged			RP11-210M15.2	0.268492	0.213854	Unchanged
AK5	0.0993839	0.475493	Unchanged			METTL20	0.268424	0.423102	Unchanged
AK6	0.0647247	0.133453	Unchanged			SLC26A2	0.268297	0.658168	Unchanged
AK6.1	0.0647247	0.133453	Unchanged			PI15	0.268269	0.235576	Unchanged
AK7	0.135096	0.651745	Unchanged			TUBB1	0.268211	0.528151	Unchanged
AK8	0.0549253	0.262092	Unchanged			ZFAT-AS1	0.268101	0.163732	Unchanged
AK9	0.178459	0.800698	Unchanged			BMPER	0.268044	0.469724	Unchanged
AKAP1	-0.316723	1.77523	Unchanged			C11orf74	0.267994	0.268664	Unchanged
AKAP10	0.0568144	0.137087	Unchanged			PLEKHA6	0.267945	0.28687	Unchanged
AKAP11	-0.0187844	0.0594675	Unchanged			LINC00621	0.267903	0.142722	Unchanged
AKAP12	-0.101791	0.633502	Unchanged			IGHE	0.267872	0.145429	Unchanged
AKAP13	-0.355085	3.40597	Unchanged			DENND6A-AS1	0.267817	0.103606	Unchanged
AKAP14	0.252831	1.00227	Unchanged			MIR424	0.267695	0.109392	Unchanged
AKAP2	0.0230121	0.0502411	Unchanged			PHYHIP	0.267669	0.373825	Unchanged
AKAP3	0.144141	0.760788	Unchanged			KRTAP2-1	0.267576	0.0644582	Unchanged
AKAP4	0.223252	1.06929	Unchanged			FAM185A	0.267511	0.721527	Unchanged
AKAP5	0.0758732	0.282796	Unchanged			COL11A2P1	0.267486	0.169591	Unchanged
AKAP6	0.113248	0.607365	Unchanged			IGF2BP3	0.267483	0.455088	Unchanged
AKAP7	0.0933367	0.505584	Unchanged			ODC1	0.267321	0.693579	Unchanged
AKAP8	-0.172006	1.58004	Unchanged			RP11-324E6.6	0.26732	0.173465	Unchanged
AKAP8L	-0.307507	2.21017	Unchanged			SH3GL1P3	0.267194	0.167631	Unchanged
AKAP9	-0.126207	0.825236	Unchanged			TTC34	0.266969	0.270284	Unchanged
AKIP1	-0.0211613	0.0810211	Unchanged			C9orf72	0.266784	0.471492	Unchanged
AKIRIN1	-0.335406	2.68583	Unchanged			GNAL	0.26669	1.14682	Unchanged
AKIRIN2	-0.0568315	0.233455	Unchanged			ANK1	0.266482	0.482748	Unchanged
AKNA	-0.373394	3.10273	Unchanged			HSD17B1P1	0.266441	0.231046	Unchanged
AKNAD1	0.149409	0.878133	Unchanged			PPM1J	0.266409	0.657167	Unchanged
AKR1A1	-0.506023	4.27763	Unchanged			PNPLA3	0.266344	0.716914	Unchanged
AKR1B1	0.0162466	0.076135	Unchanged			FDPSP7	0.266231	0.104996	Unchanged
AKR1B10	0.135245	0.550263	Unchanged			TRIM77	0.266218	0.242073	Unchanged
AKR1B10P1	0.202728	0.712897	Unchanged			VDAC1P7	0.266208	0.136151	Unchanged
AKR1B15	0.183395	0.912134	Unchanged			CLEC4D	0.266115	0.228844	Unchanged
AKR1B1P1	0.0633811	0.170149	Unchanged			WTIP	0.266097	0.806768	Unchanged
AKR1B1P2	-0.0737121	0.140003	Unchanged			RUSC2	0.266037	0.424692	Unchanged
AKR1B1P6	0.0943724	0.256577	Unchanged			GDAP1	0.265752	0.524241	Unchanged
AKR1B1P7	0.0626719	0.136417	Unchanged			LRRCC1	0.265664	0.412684	Unchanged
AKR1C1	0.128408	0.426852	Unchanged			MKNK2P1	0.265541	0.183953	Unchanged
AKR1C2	0.0438693	0.0938082	Unchanged			ARHGEF2	0.26553	0.264714	Unchanged
AKR1C3	0.0896215	0.318747	Unchanged			CTB-46B19.1	0.265473	0.160795	Unchanged
AKR1C4	0.182808	0.781987	Unchanged			B3GNT7	0.265458	0.433471	Unchanged
AKR1C7P	0.203886	0.764706	Unchanged			SPO11	0.265402	0.179063	Unchanged
AKR1C8P	0.267243	1.43593	Unchanged			ZNF271P	0.265293	0.546988	Unchanged
AKR1D1	0.277045	2.02088	Unchanged			ZNF250	0.265273	0.691377	Unchanged
AKR1D1P1	0.108965	0.317379	Unchanged			CTD-2349P21.12	0.265223	0.140131	Unchanged
AKR1E2	0.0692898	0.241175	Unchanged			CYB561D2.1	0.265218	0.49449	Unchanged
AKR7A2	0.0274258	0.127474	Unchanged			AC011298.2	0.265093	0.169591	Unchanged
AKR7A2P1	0.213311	0.793135	Unchanged			ADHFE1	0.264835	0.414557	Unchanged
AKR7A3	0.0344202	0.116237	Unchanged			UBA3	0.264572	0.754771	Unchanged
AKR7L	0.137563	0.87179	Unchanged			RP11-347C18.5	0.264551	0.0684375	Unchanged
AKT1	-0.418801	1.68224	Unchanged			RP11-21G15.1	0.26433	0.262242	Unchanged
AKT1S1	-0.159334	0.673357	Unchanged			LRP2	0.26428	0.717483	Unchanged
AKT2	-0.0294798	0.085182	Unchanged			SNORD114-20	0.264136	0.121487	Unchanged
AKT3	0.0204383	0.0632382	Unchanged			PDZD4	0.264124	0.40997	Unchanged
AKTIP	-0.070149	0.369101	Unchanged			ROPN1B	0.264099	0.312162	Unchanged
AL022344.5	0.147491	0.394093	Unchanged			PSMB4	0.264081	0.244161	Unchanged
AL022476.2	-0.00214745	0.00390835	Unchanged			SPTLC1P1	0.264012	0.219725	Unchanged
AL031601.5	0.116687	0.257899	Unchanged			RP11-680G24.4	0.263934	0.302634	Unchanged
AL109761.5	-0.243976	0.760016	Unchanged			ST3GAL6	0.263922	0.649742	Unchanged
AL118506.1	-0.24441	0.435588	Unchanged			NTF3	0.263821	0.346968	Unchanged
AL132709.2	0.452015	1.4748	Unchanged			SNORD6	0.263691	0.13212	Unchanged
AL135791.1	0.00450074	0.00737242	Unchanged			RP13-753N3.3	0.263575	0.179214	Unchanged
AL139099.1	-0.206491	0.581461	Unchanged			IZUMO1	0.263554	0.546988	Unchanged
AL160471.6	0.0172099	0.0310964	Unchanged			RP11-315I20.3	0.263264	0.180508	Unchanged
AL162151.3	0.320571	0.708967	Unchanged			SDHDP6	0.263263	0.0488789	Unchanged
AL355388.1	-0.0858481	0.135717	Unchanged			GAPDHS	0.263211	1.03564	Unchanged
AL590762.6	0.144346	0.288032	Unchanged			RP11-204C16.4	0.263106	0.201053	Unchanged
AL590763.5	0.222785	0.793089	Unchanged			LY6G6D	0.263009	0.154177	Unchanged
AL662797.1	-0.327991	1.23006	Unchanged			RP11-548K12.12	0.262972	0.0725558	Unchanged
AL672296.1	0.114111	0.307328	Unchanged			PPARD	0.262939	0.393533	Unchanged
ALAD	-0.0409911	0.205726	Unchanged			RNF115	0.262878	0.620138	Unchanged
ALAS1	-0.0656085	0.29957	Unchanged			APOBEC3B-AS1	0.262784	0.113987	Unchanged
ALAS2	0.166851	1.16215	Unchanged			GPR153	0.262776	0.389889	Unchanged
ALB	0.173689	0.745891	Unchanged			FOXB1	0.262714	0.197965	Unchanged
ALCAM	-0.0931191	0.259345	Unchanged			PRR4	0.262656	0.1263	Unchanged
ALDH16A1	0.00791883	0.0214233	Unchanged			OR4F7P	0.262559	0.0450032	Unchanged
ALDH18A1	0.011414	0.0576955	Unchanged			HPN	0.262448	0.5671	Unchanged
ALDH1A1	0.0607866	0.22567	Unchanged			AC073464.4	0.262336	0.127016	Unchanged
ALDH1A2	0.135322	0.64031	Unchanged			RP11-1191J2.2	0.262211	0.224903	Unchanged
ALDH1A3	-0.0125281	0.0439386	Unchanged			RP5-867C24.1	0.261999	0.18624	Unchanged
ALDH1B1	-0.0103205	0.0332902	Unchanged			CTC-250P20.2	0.261947	0.239645	Unchanged
ALDH1L1	0.104817	0.60812	Unchanged			HAS2	0.26183	0.261627	Unchanged
ALDH1L1-AS1	0.090281	0.143382	Unchanged			RAD17	0.261761	0.684205	Unchanged
ALDH1L2	0.0391373	0.223383	Unchanged			RP11-20A20.2	0.261758	0.0599094	Unchanged
ALDH2	-0.220474	1.9928	Unchanged			RP11-651P23.4	0.261744	0.212462	Unchanged
ALDH3A1	0.0773418	0.231303	Unchanged			TUBB8P4	0.261711	0.209001	Unchanged
ALDH3A2	-0.0789579	0.265526	Unchanged			ZADH2	0.261698	0.597691	Unchanged
ALDH3B1	-0.0124442	0.0363088	Unchanged			RND2	0.261598	0.297413	Unchanged
ALDH3B2	-0.291156	0.692995	Unchanged			SLITRK4	0.261453	0.297002	Unchanged
ALDH4A1	0.261681	1.41992	Unchanged			RP3-337H4.6	0.26138	0.213216	Unchanged
ALDH5A1	0.00351288	0.0112659	Unchanged			IRF7	0.261293	0.168424	Unchanged
ALDH6A1	0.0423923	0.21504	Unchanged			RP11-843B15.2	0.261277	0.123728	Unchanged
ALDH7A1	0.126058	0.949451	Unchanged			FAM135B	0.2612	0.324015	Unchanged
ALDH7A1P1	0.246585	1.19448	Unchanged			IGLV3-16	0.261114	0.20127	Unchanged
ALDH8A1	-0.0311033	0.0949081	Unchanged			XRCC2	0.260931	0.362419	Unchanged
ALDH9A1	-0.044847	0.253317	Unchanged			MIR103A2	0.260855	0.142776	Unchanged
ALDOA	-0.438359	1.66231	Unchanged			RP11-802O23.3	0.260826	0.238943	Unchanged
ALDOAP1	0.0961376	0.284746	Unchanged			CYP51A1-AS1	0.260805	0.166695	Unchanged
ALDOB	0.0689036	0.250074	Unchanged			HAUS7	0.260459	0.189637	Unchanged
ALDOC	0.0345791	0.0891653	Unchanged			TAS2R9	0.260202	0.167874	Unchanged
ALG1	0.00697304	0.0326862	Unchanged			AOC4P	0.260179	0.405986	Unchanged
ALG10	0.107234	0.616001	Unchanged			ACTR3B	0.260129	0.717907	Unchanged
ALG10B	0.152555	1.17502	Unchanged			FRG2B	0.260094	0.247136	Unchanged
ALG11	-0.0601597	0.26478	Unchanged			ZNRF4	0.25995	0.219878	Unchanged
ALG12	-0.144659	1.09549	Unchanged			GS1-309P15.3	0.259943	0.0925227	Unchanged
ALG13	-0.146459	1.15742	Unchanged			RP11-661A12.9	0.259915	0.235676	Unchanged
ALG14	-0.2504	2.84791	Unchanged			TMEM200C	0.259743	0.266016	Unchanged
ALG1L	0.03178	0.0925363	Unchanged			SCNN1G	0.25971	0.647843	Unchanged
ALG1L10P	0.130538	0.371509	Unchanged			CHTF18	0.259597	0.301176	Unchanged
ALG1L11P	0.239949	0.665428	Unchanged			ARF4	0.259588	0.254647	Unchanged
ALG1L13P	0.124443	0.487382	Unchanged			RP11-556G22.2	0.259569	0.0649698	Unchanged
ALG1L15P	0.19657	0.768099	Unchanged			SMIM21	0.259538	0.163203	Unchanged
ALG1L2	0.0174767	0.057633	Unchanged			CAPN5	0.25951	0.282162	Unchanged
ALG1L3P	0.0940291	0.310016	Unchanged			TRBV6-4	0.259489	0.137354	Unchanged
ALG1L5P	0.0494935	0.135024	Unchanged			MYADML2	0.259464	0.150032	Unchanged
ALG1L6P	0.138951	0.469056	Unchanged			CIAPIN1P	0.259435	0.198946	Unchanged
ALG1L7P	0.15385	0.620586	Unchanged			OR7E90P	0.259328	0.154913	Unchanged
ALG1L8P	0.088102	0.355371	Unchanged			RP11-867G23.12	0.259292	0.219653	Unchanged
ALG1L9P	0.117524	0.347882	Unchanged			SNORD114-3	0.259241	0.163732	Unchanged
ALG1L9P.1	-0.140514	0.50142	Unchanged			AC018755.16	0.259139	0.10357	Unchanged
ALG2	-0.0447347	0.300619	Unchanged			RP11-490E15.2	0.259104	0.0902157	Unchanged
ALG3	-0.144553	0.86353	Unchanged			KCTD6	0.258764	0.394698	Unchanged
ALG3P1	0.0453057	0.104649	Unchanged			SRD5A1P1	0.258715	0.149213	Unchanged
ALG5	-0.0133306	0.0450186	Unchanged			ZNF623	0.258593	0.414766	Unchanged
ALG6	-0.0167506	0.0502411	Unchanged			TMEM158	0.258349	0.132061	Unchanged
ALG8	0.1935	0.805934	Unchanged			TPD52L2	0.258315	0.296733	Unchanged
ALG9	0.0775178	0.239198	Unchanged			RP11-115A15.2	0.258296	0.117792	Unchanged
ALK	0.168687	1.58124	Unchanged			KBTBD11	0.258225	0.116724	Unchanged
ALKBH1	0.0387757	0.171593	Unchanged			UBLCP1	0.258208	0.393134	Unchanged
ALKBH2	-0.0927855	0.451409	Unchanged			ATAD3B	0.258193	0.403553	Unchanged
ALKBH3	0.0684242	0.376807	Unchanged			CDK18	0.258118	0.585719	Unchanged
ALKBH4	-0.0809926	0.279502	Unchanged			SLC35E2B	0.258097	0.597047	Unchanged
ALKBH5	-0.16566	0.623462	Unchanged			PBK	0.258083	0.241463	Unchanged
ALKBH7	-0.156914	0.601179	Unchanged			OSR2	0.258057	0.428406	Unchanged
ALKBH8	0.0898577	0.466133	Unchanged			OTUD6B	0.25805	0.631218	Unchanged
ALLC	0.118324	0.471368	Unchanged			SS18L1	0.257787	0.341714	Unchanged
ALMS1	-0.15009	1.56231	Unchanged			DPYSL4	0.257754	0.407421	Unchanged
ALMS1P	0.141047	0.753914	Unchanged			RMDN1	0.25772	0.455372	Unchanged
ALOX12	-0.0034005	0.0137672	Unchanged			COX11P1	0.257701	0.137354	Unchanged
ALOX12-AS1	-0.0691562	0.292431	Unchanged			MIR561	0.257553	0.12264	Unchanged
ALOX12B	0.111763	0.617018	Unchanged			ZNF849P	0.25743	0.163731	Unchanged
ALOX15	0.089494	0.443091	Unchanged			RWDD4P1	0.25741	0.197341	Unchanged
ALOX15B	-0.169092	0.536604	Unchanged			C1orf159	0.257406	0.370174	Unchanged
ALOX15P2	0.0837742	0.227527	Unchanged			SDAD1P1	0.257378	0.233752	Unchanged
ALOX5	-0.255274	2.89632	Unchanged			PRND	0.25729	0.256586	Unchanged
ALOX5AP	-0.0642221	0.280924	Unchanged			NAT16	0.257138	0.257391	Unchanged
ALOXE3	0.141783	0.864477	Unchanged			AURKAIP1	0.257116	0.322897	Unchanged
ALPI	0.114811	0.397461	Unchanged			RPP25	0.257103	0.18207	Unchanged
ALPK1	-0.0167526	0.0842979	Unchanged			SFT2D1	0.257029	0.734588	Unchanged
ALPK2	0.060681	0.394854	Unchanged			B4GALT1-AS1	0.257011	0.087259	Unchanged
ALPK3	0.0650948	0.359331	Unchanged			PSMA8	0.256848	0.206369	Unchanged
ALPL	0.107063	0.678678	Unchanged			RP11-649E7.8	0.256673	0.117939	Unchanged
ALPP	0.0893657	0.271373	Unchanged			DTWD1	0.256665	0.418316	Unchanged
ALPPL2	0.0788081	0.21418	Unchanged			RNF222	0.2566	0.218654	Unchanged
ALS2	0.0517099	0.335611	Unchanged			RAP1GAP2	0.256497	0.829698	Unchanged
ALS2CL	0.10197	0.745506	Unchanged			HR	0.256464	0.506115	Unchanged
ALS2CR11	0.17657	0.725024	Unchanged			HNRNPUL2	0.256449	0.153107	Unchanged
ALS2CR12	0.112186	0.547141	Unchanged			STON2	0.256446	0.690126	Unchanged
ALX1	0.128869	0.475172	Unchanged			REXO1L8P	0.256442	0.141672	Unchanged
ALX3	0.0629139	0.260564	Unchanged			PTP4A1	0.256303	0.206369	Unchanged
ALX4	0.143788	0.768083	Unchanged			AMD1	0.256244	0.478395	Unchanged
ALYREF	-0.189932	0.981921	Unchanged			RP13-75G22.1	0.256231	0.0799282	Unchanged
AMACR	-0.011583	0.0273106	Unchanged			DIRAS1	0.256123	0.1736	Unchanged
AMBN	0.115439	0.41223	Unchanged			KLRC1	0.256065	0.189964	Unchanged
AMBP	0.127116	0.69106	Unchanged			TTC32	0.255929	0.423536	Unchanged
AMBRA1	-0.261447	1.96406	Unchanged			LPL	0.255926	0.447179	Unchanged
AMD1	-0.0438006	0.14895	Unchanged			OR8B8	0.255782	0.225685	Unchanged
AMDHD1	0.101244	0.447415	Unchanged			RP11-64C12.7	0.255599	0.132266	Unchanged
AMDHD2	-0.0204829	0.0553372	Unchanged			HIPK2	0.255562	0.235676	Unchanged
AMELX	0.0418797	0.121419	Unchanged			SNORD83A	0.255337	0.178568	Unchanged
AMER1	0.103551	0.709652	Unchanged			USP14	0.255215	0.571108	Unchanged
AMER2	0.0930149	0.348504	Unchanged			MIR744	0.255203	0.0876672	Unchanged
AMER3	0.227307	1.0142	Unchanged			TTLL10-AS1	0.254939	0.218991	Unchanged
AMFR	-0.149083	1.06937	Unchanged			CYCSP55	0.254935	0.162023	Unchanged
AMH	-0.0511878	0.115254	Unchanged			RASGRP1	0.254756	1.11388	Unchanged
AMHR2	0.11642	0.635007	Unchanged			KLHL10	0.254734	0.2528	Unchanged
AMICA1	-0.123909	0.794621	Unchanged			GPX1P1	0.254726	0.1736	Unchanged
AMIGO1	0.14297	0.851206	Unchanged			KCNA5	0.254487	0.284981	Unchanged
AMIGO2	0.0816671	0.392008	Unchanged			MIR185	0.254412	0.145429	Unchanged
AMMECR1	-0.045862	0.161019	Unchanged			NDUFB9	0.254379	0.263158	Unchanged
AMMECR1L	-0.0417208	0.187687	Unchanged			RP11-655M14.4	0.25436	0.0968724	Unchanged
AMN	-0.00753334	0.012987	Unchanged			PXDNL	0.254313	0.426364	Unchanged
AMN1	0.0293679	0.100363	Unchanged			RP11-34H11.3	0.254312	0.0287123	Unchanged
AMOT	-0.0146808	0.0581051	Unchanged			TCFL5	0.254285	0.686296	Unchanged
AMOTL1	-0.202196	1.46104	Unchanged			RP11-300J18.2	0.25424	0.207563	Unchanged
AMOTL2	-0.214721	1.44077	Unchanged			DSC3	0.254163	0.266125	Unchanged
AMPD1	0.14832	0.690829	Unchanged			ATP11AUN	0.254133	0.143539	Unchanged
AMPD2	-0.141485	0.842914	Unchanged			GATA6	0.254128	0.472535	Unchanged
AMPD3	0.0296578	0.163739	Unchanged			ANO9	0.253923	0.396139	Unchanged
AMPH	0.0993258	0.560891	Unchanged			C12orf60	0.253827	0.150649	Unchanged
AMT	-0.0577936	0.311	Unchanged			FTH1P12	0.253809	0.178568	Unchanged
AMTN	0.0478398	0.11151	Unchanged			HIST1H2AH	0.253732	0.183885	Unchanged
AMY1A	0.111161	0.116381	Unchanged			FGF20	0.253661	0.247499	Unchanged
AMY1B	0.192898	0.288032	Unchanged			AF131215.2	0.253489	0.086195	Unchanged
AMY1C	0.382485	0.70142	Unchanged			MIR802	0.253409	0.0897803	Unchanged
AMY2A	0.318676	0.909683	Unchanged			RRM1	0.253402	0.736224	Unchanged
AMY2B	0.0238996	0.0600931	Unchanged			SNAI1P1	0.253399	0.0963256	Unchanged
AMYP1	0.233965	0.273763	Unchanged			C1orf95	0.253315	0.313248	Unchanged
AMZ1	0.02209	0.0540031	Unchanged			CTB-186H2.2	0.25331	0.0925227	Unchanged
AMZ2	-0.0727739	0.202621	Unchanged			OTUD6A	0.2533	0.249147	Unchanged
AMZ2P1	0.206882	0.648886	Unchanged			SUZ12	0.253279	0.525118	Unchanged
ANAPC1	0.0073558	0.0293295	Unchanged			UTP15	0.253188	0.545669	Unchanged
ANAPC10	0.0288806	0.0897548	Unchanged			CRIP1P4	0.253069	0.10486	Unchanged
ANAPC11	-0.256271	1.3337	Unchanged			POLR1E	0.253048	0.6985	Unchanged
ANAPC13	0.1467	0.680626	Unchanged			RPL7P12	0.253044	0.133674	Unchanged
ANAPC15	-0.0470659	0.215518	Unchanged			FGF13	0.252971	0.397624	Unchanged
ANAPC16	-0.169633	0.752689	Unchanged			RGS11	0.252862	0.431704	Unchanged
ANAPC1P1	0.0747205	0.208603	Unchanged			TRBV7-5	0.252833	0.167417	Unchanged
ANAPC2	-0.165585	0.859903	Unchanged			SARS	0.252777	0.537805	Unchanged
ANAPC4	0.0395631	0.136431	Unchanged			RP11-61L23.2	0.252776	0.254647	Unchanged
ANAPC5	-0.140739	0.643068	Unchanged			RP11-274B21.3	0.252606	0.101653	Unchanged
ANAPC7	-0.197455	1.79175	Unchanged			RP11-1123I8.1	0.252603	0.0985437	Unchanged
ANG	0.0168988	0.04371	Unchanged			PLXNA2	0.252553	0.702387	Unchanged
ANGEL1	-0.06949	0.55888	Unchanged			C2orf27A	0.252522	0.18624	Unchanged
ANGEL2	-0.0618581	0.336925	Unchanged			ZC3H3	0.252493	0.406737	Unchanged
ANGPT1	0.183366	0.741622	Unchanged			TPT1P9	0.252468	0.0937093	Unchanged
ANGPT2	-0.0426355	0.154773	Unchanged			IGLL5	0.252365	0.217996	Unchanged
ANGPT4	0.12909	0.57481	Unchanged			TPSG1	0.252113	0.218407	Unchanged
ANGPTL1	0.0681177	0.260712	Unchanged			RAVER2	0.252064	0.757024	Unchanged
ANGPTL2	-0.319661	2.09803	Unchanged			SEMG2	0.252053	0.193873	Unchanged
ANGPTL3	-0.0312565	0.0790683	Unchanged			SDHCP3	0.252003	0.13618	Unchanged
ANGPTL4	-0.109836	0.715236	Unchanged			DEFB106B	0.251956	0.0323173	Unchanged
ANGPTL5	0.210913	0.803515	Unchanged			RP11-438N5.2	0.251888	0.14115	Unchanged
ANGPTL6	-0.282306	2.30495	Unchanged			CHST2	0.251848	0.308177	Unchanged
ANGPTL7	0.161438	0.954687	Unchanged			TMEM151A	0.251847	0.164806	Unchanged
ANHX	0.151438	0.61131	Unchanged			GLI4	0.251773	0.179336	Unchanged
ANK1	0.0644891	0.236738	Unchanged			RP11-707G14.8	0.25176	0.171923	Unchanged
ANK2	0.0296581	0.110012	Unchanged			PHRF1	0.251642	0.27041	Unchanged
ANK3	0.0146215	0.0701339	Unchanged			KLRG1	0.251589	0.381897	Unchanged
ANKAR	0.156059	0.946674	Unchanged			BSN	0.251494	0.581691	Unchanged
ANKDD1A	0.010364	0.0408722	Unchanged			AC009487.4	0.251481	0.0799564	Unchanged
ANKDD1B	0.239734	1.94802	Unchanged			AC090804.1	0.251447	0.204842	Unchanged
ANKEF1	0.152988	0.949476	Unchanged			AC004980.7	0.251339	0.419212	Unchanged
ANKFN1	0.240333	0.827175	Unchanged			TPM2	0.251255	0.190688	Unchanged
ANKFY1	-0.211819	2.11861	Unchanged			TBCA	0.251243	0.368703	Unchanged
ANKH	-0.155077	1.15673	Unchanged			C7orf61	0.251172	0.261627	Unchanged
ANKHD1	0.135502	0.384904	Unchanged			KLHL35	0.250927	0.25463	Unchanged
ANKHD1-EIF4EBP3	0.0942771	0.245899	Unchanged			RPL7L1P3	0.250919	0.141738	Unchanged
ANKIB1	-0.199027	2.19813	Unchanged			RP11-277P12.20	0.250888	0.123524	Unchanged
ANKK1	0.0871537	0.36012	Unchanged			SMCO2	0.250777	0.209001	Unchanged
ANKLE1	-0.0675533	0.278517	Unchanged			CLHC1	0.250712	0.437671	Unchanged
ANKLE2	-0.164059	1.20698	Unchanged			SLC35E2	0.250623	0.221754	Unchanged
ANKMY1	-0.113783	0.780018	Unchanged			RP11-701H24.4	0.250474	0.13127	Unchanged
ANKMY2	0.0999028	0.648003	Unchanged			KB-1183D5.13	0.250421	0.0909659	Unchanged
ANKRA2	0.0955747	0.483743	Unchanged			AC068042.1	0.2504	0.132061	Unchanged
ANKRD1	0.181589	1.05672	Unchanged			MIR661	0.250269	0.144612	Unchanged
ANKRD10	-0.448056	2.49011	Unchanged			CRLF1	0.250253	0.346968	Unchanged
ANKRD11	-0.284539	2.38729	Unchanged			MIR563	0.250151	0.0876672	Unchanged
ANKRD12	-0.153899	0.748906	Unchanged			TMEM68	0.249951	0.238943	Unchanged
ANKRD13A	-0.0737705	0.541641	Unchanged			SFMBT1	0.249766	0.963156	Unchanged
ANKRD13B	0.191598	0.656789	Unchanged			LY6D	0.249703	0.155969	Unchanged
ANKRD13C	-0.0545741	0.259706	Unchanged			CTD-2265O21.3	0.249682	0.208731	Unchanged
ANKRD13D	-0.177151	0.736389	Unchanged			SNX10	0.249359	0.482226	Unchanged
ANKRD16	0.0458745	0.205856	Unchanged			ATP5E	0.249174	0.119767	Unchanged
ANKRD17	-0.418516	3.11847	Unchanged			PLEKHA3P1	0.249054	0.25463	Unchanged
ANKRD18A	0.206535	1.00706	Unchanged			AQP12A	0.249049	0.09699	Unchanged
ANKRD18B	0.243624	1.05489	Unchanged			ZNF468	0.249	0.443259	Unchanged
ANKRD18CP	0.190062	0.822235	Unchanged			ENGASE	0.248927	0.579736	Unchanged
ANKRD18DP	-0.0131703	0.0227874	Unchanged			STOML2	0.248874	0.428406	Unchanged
ANKRD19P	0.0788505	0.275146	Unchanged			SNORA30.2	0.248712	0.122393	Unchanged
ANKRD2	0.0714995	0.199042	Unchanged			MAP1LC3B2	0.248624	0.135744	Unchanged
ANKRD20A1	0.18472	0.394079	Unchanged			P2RY2	0.248608	0.164716	Unchanged
ANKRD20A11P	0.273662	1.147	Unchanged			DCAF16	0.248583	0.179214	Unchanged
ANKRD20A17P	0.0297071	0.037316	Unchanged			ZNF283	0.248567	0.409495	Unchanged
ANKRD20A18P	0.24115	0.776497	Unchanged			ZNF302	0.248553	0.471334	Unchanged
ANKRD20A19P	0.179451	0.595365	Unchanged			RFT1	0.248518	1.31382	Unchanged
ANKRD20A2	0.11711	0.214104	Unchanged			SPIN4	0.248492	0.452417	Unchanged
ANKRD20A4	-0.00728266	0.0101834	Unchanged			DEFB4A	0.248468	0.07961	Unchanged
ANKRD20A5P	0.199113	0.799848	Unchanged			CNPY1	0.248186	0.18562	Unchanged
ANKRD20A7P	0.172915	0.657821	Unchanged			RP11-363E6.3	0.248144	0.149712	Unchanged
ANKRD20A8P	0.182599	0.696329	Unchanged			PRSS42	0.248092	0.350238	Unchanged
ANKRD20A9P	0.11283	0.273239	Unchanged			CITED4	0.248028	0.083356	Unchanged
ANKRD22	0.075262	0.286493	Unchanged			RP11-344N17.11	0.247932	0.107017	Unchanged
ANKRD23	0.137971	0.563138	Unchanged			NEK4	0.24789	0.981917	Unchanged
ANKRD24	0.0279269	0.110667	Unchanged			CTD-2541J13.2	0.247889	0.419235	Unchanged
ANKRD26	0.0659599	0.343103	Unchanged			POLR3C	0.247817	0.838896	Unchanged
ANKRD26P1	0.204253	0.700637	Unchanged			AQP4	0.247813	0.346367	Unchanged
ANKRD27	0.0720911	0.24541	Unchanged			C12orf77	0.247681	0.216841	Unchanged
ANKRD28	0.0523258	0.228767	Unchanged			KRTAP4-1	0.247563	0.0906129	Unchanged
ANKRD29	0.144723	0.931088	Unchanged			TBCAP1	0.247518	0.118496	Unchanged
ANKRD30B	0.395149	1.17655	Unchanged			RP11-35G9.3	0.247424	0.239645	Unchanged
ANKRD30BL	0.100615	0.286944	Unchanged			RP11-397E7.1	0.247399	0.109697	Unchanged
ANKRD30BP1	0.181304	0.468023	Unchanged			LINC01560	0.247375	0.208869	Unchanged
ANKRD30BP2	0.143186	0.365541	Unchanged			C2CD4D	0.247356	0.141103	Unchanged
ANKRD31	0.25282	1.31371	Unchanged			C7orf50	0.247285	0.442481	Unchanged
ANKRD32	0.155487	0.952903	Unchanged			SLC4A3	0.247258	0.633257	Unchanged
ANKRD33	0.0754748	0.240075	Unchanged			MLK4	0.247226	0.724893	Unchanged
ANKRD33B	-0.0263208	0.0793652	Unchanged			IGKV1D-13	0.247186	0.0550268	Unchanged
ANKRD34A	0.0461086	0.133362	Unchanged			PRLHR	0.247118	0.18503	Unchanged
ANKRD34B	0.230126	0.956854	Unchanged			OR7E130P	0.247095	0.163179	Unchanged
ANKRD34C	0.102153	0.365065	Unchanged			PRKRIR	0.247074	0.19523	Unchanged
ANKRD35	0.0645112	0.292456	Unchanged			SRP72P1	0.247044	0.204468	Unchanged
ANKRD36	0.0611348	0.223469	Unchanged			DYRK4	0.246978	0.832483	Unchanged
ANKRD36B	-0.0345239	0.0837256	Unchanged			ABHD16B	0.246965	0.164151	Unchanged
ANKRD36BP1	-0.229462	0.951952	Unchanged			KDSR	0.2469	0.88246	Unchanged
ANKRD36BP2	-0.0290644	0.0705297	Unchanged			TMEM156	0.246869	0.254902	Unchanged
ANKRD36C	0.0608866	0.234595	Unchanged			C1orf146	0.246784	0.14044	Unchanged
ANKRD37	-0.148776	1.08346	Unchanged			MIR34C	0.246672	0.0624474	Unchanged
ANKRD39	0.0590995	0.187887	Unchanged			ZNF416	0.246615	0.644684	Unchanged
ANKRD40	-0.144152	0.391447	Unchanged			HGSNAT	0.246471	0.564654	Unchanged
ANKRD42	-0.0901848	0.806769	Unchanged			TSHZ1	0.246385	0.646604	Unchanged
ANKRD44	-0.233194	2.30909	Unchanged			RP11-510M2.2	0.246242	0.125013	Unchanged
ANKRD45	0.0473009	0.113011	Unchanged			TLDC1	0.246079	0.569075	Unchanged
ANKRD46	0.116415	0.413691	Unchanged			CRIPAK	0.246068	0.163731	Unchanged
ANKRD49	-0.0553668	0.208603	Unchanged			AC083899.3	0.246041	0.195299	Unchanged
ANKRD50	-0.151979	0.683095	Unchanged			TMEM106B	0.24601	0.460728	Unchanged
ANKRD52	-0.0753569	0.395525	Unchanged			SLC25A52	0.245995	0.143275	Unchanged
ANKRD53	0.107142	0.666198	Unchanged			RAMP2	0.245912	0.464805	Unchanged
ANKRD54	-0.0438285	0.209279	Unchanged			AP000593.6	0.245877	0.141672	Unchanged
ANKRD55	0.189411	1.4263	Unchanged			RAD51AP1	0.24584	0.493452	Unchanged
ANKRD6	0.03707	0.191398	Unchanged			PVALB	0.245811	0.233544	Unchanged
ANKRD60	0.48177	3.4467	Unchanged			RP11-294C11.2	0.245791	0.052265	Unchanged
ANKRD61	-0.0395877	0.158668	Unchanged			RP11-697N18.2	0.24572	0.170341	Unchanged
ANKRD62	0.240204	1.21472	Unchanged			ARL4D	0.245692	0.233125	Unchanged
ANKRD63	0.0490453	0.0830381	Unchanged			ZSCAN1	0.245612	0.235676	Unchanged
ANKRD65	0.0348059	0.076135	Unchanged			SNORA71D	0.245557	0.184919	Unchanged
ANKRD66	0.116317	0.461241	Unchanged			RP11-737O24.3	0.24555	0.373825	Unchanged
ANKRD7	0.149748	0.501737	Unchanged			HJURP	0.245366	0.890337	Unchanged
ANKRD9	-0.0901251	0.196116	Unchanged			RP11-304L19.12	0.245313	0.0936662	Unchanged
ANKS1A	0.0137879	0.0499548	Unchanged			RP11-432I13.6	0.245262	0.129018	Unchanged
ANKS1B	0.0713373	0.408298	Unchanged			VAPB	0.245253	0.368232	Unchanged
ANKS3	0.0416808	0.21357	Unchanged			TTC26	0.245233	0.364529	Unchanged
ANKS4B	0.110741	0.403174	Unchanged			LPPR3	0.245223	0.174718	Unchanged
ANKS6	0.0450291	0.297885	Unchanged			MRS2	0.245206	0.549924	Unchanged
ANKUB1	0.0796065	0.44908	Unchanged			CTD-2194A8.2	0.245176	0.0674527	Unchanged
ANKZF1	-0.171591	1.42293	Unchanged			EIF2S2P2	0.244966	0.130738	Unchanged
ANLN	0.00505431	0.0151135	Unchanged			BBS9	0.244896	0.417322	Unchanged
ANO1	0.00408043	0.00899846	Unchanged			CHCHD2P6	0.244748	0.160131	Unchanged
ANO1-AS1	-0.299651	0.735223	Unchanged			LIPE	0.244412	0.777719	Unchanged
ANO10	0.16746	1.37386	Unchanged			MIR548P	0.244346	0.0815718	Unchanged
ANO2	0.135938	1.02222	Unchanged			MIR512-2	0.244163	0.0435157	Unchanged
ANO3	0.179166	0.727276	Unchanged			TAPT1	0.244024	0.593287	Unchanged
ANO4	0.178032	0.921177	Unchanged			DPY19L2	0.243961	0.256671	Unchanged
ANO5	0.19535	0.837443	Unchanged			ARL5AP4	0.243886	0.0953828	Unchanged
ANO6	0.0172607	0.0774084	Unchanged			RP11-332H17.1	0.243845	0.078897	Unchanged
ANO7	0.00666474	0.0178751	Unchanged			CHRNA6	0.243801	0.282564	Unchanged
ANO7P1	0.0226985	0.0565499	Unchanged			RAP2B	0.243763	0.174718	Unchanged
ANO8	-0.229667	1.59455	Unchanged			RP11-91P24.7	0.243667	0.0776517	Unchanged
ANO9	0.0696565	0.248499	Unchanged			CAPN3	0.243567	0.368578	Unchanged
ANOS1	0.145227	0.891907	Unchanged			MIR455	0.243565	0.0629068	Unchanged
ANP32A	-0.197998	1.35916	Unchanged			GPR82	0.243377	0.279132	Unchanged
ANP32AP1	0.0211433	0.0433371	Unchanged			ATP6V0D2	0.243243	0.161197	Unchanged
ANP32B	-0.274276	1.63341	Unchanged			MIR656	0.243238	0.077154	Unchanged
ANP32BP1	0.032221	0.0709133	Unchanged			RP11-56B16.5	0.243229	0.167583	Unchanged
ANP32BP3	0.00670801	0.0107911	Unchanged			ZNF460	0.243214	0.189172	Unchanged
ANP32C	-0.137548	0.379328	Unchanged			MALSU1	0.243172	0.404696	Unchanged
ANP32D	0.0604542	0.143382	Unchanged			MTM1	0.2431	0.544374	Unchanged
ANP32E	0.00401268	0.00945023	Unchanged			SNRPEP2	0.243049	0.0867996	Unchanged
ANPEP	-0.138983	1.07715	Unchanged			IRGC	0.243002	0.192932	Unchanged
ANTXR1	-0.19735	1.47374	Unchanged			EIF4A2	0.242739	0.114952	Unchanged
ANTXR2	0.0395428	0.167369	Unchanged			TMEM56	0.242672	0.129734	Unchanged
ANTXRL	0.0470501	0.157214	Unchanged			RP13-150K15.1	0.242656	0.143005	Unchanged
ANTXRLP1	-0.0294799	0.0567492	Unchanged			AC005281.2	0.242518	0.164486	Unchanged
ANXA1	-0.20473	1.04665	Unchanged			DUPD1	0.242438	0.192819	Unchanged
ANXA10	0.183878	0.738759	Unchanged			CTD-2666L21.3	0.242351	0.109392	Unchanged
ANXA11	-0.319357	2.64162	Unchanged			AC018463.4	0.242277	0.254647	Unchanged
ANXA13	0.22256	1.15629	Unchanged			AKR1C5P	0.242223	0.0977732	Unchanged
ANXA2	-0.579431	3.30748	Unchanged			MIR4444-2	0.2422	0.0473276	Unchanged
ANXA2P1	-0.0236702	0.0502411	Unchanged			ZNF382	0.242095	0.346095	Unchanged
ANXA2P2	0.0804967	0.240784	Unchanged			WASH2P	0.242078	0.409495	Unchanged
ANXA2P3	0.0488472	0.0995302	Unchanged			KRT38	0.242041	0.167874	Unchanged
ANXA2R	-0.233744	1.13566	Unchanged			KCNK13	0.242007	0.338986	Unchanged
ANXA3	-0.0137126	0.0346945	Unchanged			AGL	0.241994	0.556683	Unchanged
ANXA4	-0.0896891	0.496734	Unchanged			TRBV30	0.241983	0.231487	Unchanged
ANXA5	-0.456196	3.48869	Unchanged			MIF	0.241981	0.062784	Unchanged
ANXA6	-0.323428	2.46568	Unchanged			POLB	0.241864	0.297701	Unchanged
ANXA7	-0.137049	0.644178	Unchanged			AC127383.1	0.241815	0.105043	Unchanged
ANXA8	0.153131	0.614006	Unchanged			DTNA	0.24178	0.716867	Unchanged
ANXA8L1	0.0612834	0.119053	Unchanged			TAF4B	0.241617	0.694634	Unchanged
ANXA8L1.1	0.0612834	0.119053	Unchanged			HSPB9	0.241569	0.141672	Unchanged
ANXA9	0.204298	1.76749	Unchanged			SIAH2	0.241485	0.177137	Unchanged
AOAH	-0.0925387	0.665189	Unchanged			CABLES2	0.241344	0.35567	Unchanged
AOC1	0.184505	1.12396	Unchanged			RP5-937E21.8	0.241342	0.0629068	Unchanged
AOC2	0.162511	1.1692	Unchanged			RERGL	0.241297	0.173465	Unchanged
AOC3	0.118317	0.762156	Unchanged			MIR520B	0.241183	0.0893844	Unchanged
AOC4P	0.200047	1.15629	Unchanged			SNORD15B	0.241171	0.0337627	Unchanged
AOX1	0.0843982	0.446595	Unchanged			RP11-758P17.2	0.241098	0.133294	Unchanged
AP000251.3	-0.0383916	0.0875977	Unchanged			FAM204A	0.241046	0.5671	Unchanged
AP000254.8	0.0733315	0.120996	Unchanged			CRISP1	0.240889	0.178568	Unchanged
AP000266.7	0.114647	0.320961	Unchanged			KRTAP19-2	0.240846	0.0833382	Unchanged
AP000282.2	0.0141956	0.016546	Unchanged			ATP5F1P6	0.240831	0.0846721	Unchanged
AP000320.6	0.121581	0.233457	Unchanged			NAT2	0.240646	0.144752	Unchanged
AP000344.4	-0.0444634	0.0682653	Unchanged			MIIP	0.240614	0.491843	Unchanged
AP000345.1	0.243501	0.970158	Unchanged			C8orf46	0.24045	0.305397	Unchanged
AP000345.2	0.411271	1.4263	Unchanged			KCNC4	0.240346	0.49665	Unchanged
AP000350.6	0.0727256	0.230178	Unchanged			ACADSB	0.240344	0.694885	Unchanged
AP000354.2	-0.0560323	0.130713	Unchanged			MSLN	0.240298	0.28362	Unchanged
AP000354.4	-0.0219042	0.0566278	Unchanged			AGAP9	0.240237	0.135549	Unchanged
AP000357.4	0.155047	0.418269	Unchanged			AP001372.2	0.240133	0.204489	Unchanged
AP000438.2	0.119891	0.352029	Unchanged			IMPA2	0.240112	0.666262	Unchanged
AP000442.1	-0.0307451	0.0475899	Unchanged			RP11-570G20.1	0.240091	0.197965	Unchanged
AP000487.5	-0.00355096	0.005468	Unchanged			TLR1	0.240056	0.346968	Unchanged
AP000593.5	0.10052	0.254264	Unchanged			TUBB8P11	0.240013	0.192932	Unchanged
AP000593.6	0.0911964	0.193803	Unchanged			PRPSAP1	0.240011	0.373569	Unchanged
AP000593.7	-0.119486	0.221542	Unchanged			USP12PX	0.239932	0.0968724	Unchanged
AP000620.1	0.021178	0.0362715	Unchanged			ZNF37BP	0.239897	0.244161	Unchanged
AP000662.4	-0.0492516	0.107272	Unchanged			RP11-550I15.1	0.23986	0.124708	Unchanged
AP000662.9	-0.0451176	0.100713	Unchanged			OMP	0.239796	0.114598	Unchanged
AP000679.2	0.129585	0.499938	Unchanged			ZBED9	0.239769	0.274122	Unchanged
AP000688.14	-0.198587	0.501728	Unchanged			MMP21	0.239717	0.340859	Unchanged
AP000692.10	-0.198679	0.47797	Unchanged			MTRNR2L2	0.239637	0.0840452	Unchanged
AP000708.1	0.119327	0.371448	Unchanged			PLSCR1	0.239592	0.244161	Unchanged
AP000769.7	-0.25736	1.09976	Unchanged			LYST	0.239415	0.508015	Unchanged
AP000783.1	-0.0774993	0.24261	Unchanged			GATA4	0.239348	0.286627	Unchanged
AP000892.4	-0.0524891	0.113964	Unchanged			PRKCE	0.239342	1.33473	Unchanged
AP000936.1	-0.0102254	0.0159709	Unchanged			PIGX	0.23931	0.547611	Unchanged
AP001062.7	-0.0255456	0.0669841	Unchanged			RBMX2P2	0.239288	0.107088	Unchanged
AP001187.9	0.253587	1.01834	Unchanged			ADO	0.239241	0.154482	Unchanged
AP001189.4	-0.0591135	0.0851325	Unchanged			CEBPA	0.239227	0.135144	Unchanged
AP001347.6	0.0402099	0.0664006	Unchanged			RP11-611L7.2	0.239148	0.174857	Unchanged
AP001372.2	0.278683	1.43318	Unchanged			OR1E3	0.239145	0.124622	Unchanged
AP001468.58	0.0332549	0.0677779	Unchanged			CTXN1	0.239102	0.0809836	Unchanged
AP001469.5	-0.274834	1.26349	Unchanged			PPP1R42	0.23903	0.118151	Unchanged
AP001615.9	-0.0411048	0.0707885	Unchanged			RP11-665G4.1	0.238939	0.176637	Unchanged
AP002414.1	0.133051	0.405062	Unchanged			TCAF2P1	0.238931	0.141672	Unchanged
AP003068.12	-0.227069	0.474709	Unchanged			CENPH	0.238783	0.270387	Unchanged
AP003068.23	-0.125291	0.411587	Unchanged			ITIH4-AS1	0.238739	0.125013	Unchanged
AP003068.9	-0.280437	1.49291	Unchanged			RP11-3J10.7	0.238556	0.156404	Unchanged
AP003419.16	-0.228918	1.06195	Unchanged			CTD-3099C6.5	0.238537	0.147285	Unchanged
AP003774.4	0.0466659	0.115257	Unchanged			AC006050.2	0.238521	0.149213	Unchanged
AP004290.1	0.104728	0.366736	Unchanged			RP13-923O23.6	0.238502	0.101604	Unchanged
AP005901.1	0.187274	0.491751	Unchanged			RP11-599J14.2	0.23833	0.0728268	Unchanged
AP006222.2	0.0401094	0.0451085	Unchanged			MED31	0.238262	0.263197	Unchanged
AP006621.5	0.0279088	0.0567366	Unchanged			SGTB	0.238212	0.297413	Unchanged
AP006621.8	-0.310473	0.93978	Unchanged			PEX10	0.238187	0.454801	Unchanged
AP006621.9	-0.0977331	0.123218	Unchanged			ATP1B3P1	0.23817	0.133184	Unchanged
AP1AR	-0.0417138	0.15926	Unchanged			TMEM56-RWDD3	0.238098	0.0829727	Unchanged
AP1B1	-0.249983	1.4008	Unchanged			KRT10	0.238083	0.170147	Unchanged
AP1G1	-0.146086	0.928264	Unchanged			MCOLN3	0.238026	0.279406	Unchanged
AP1G2	-0.416866	2.63901	Unchanged			C1QBP	0.237985	0.323553	Unchanged
AP1M1	-0.0629909	0.308797	Unchanged			KHDC3L	0.237919	0.212462	Unchanged
AP1M2	-0.210407	1.57472	Unchanged			RP11-446E9.1	0.237825	0.143515	Unchanged
AP1S1	-0.100262	0.432905	Unchanged			TAS2R31	0.237778	0.238464	Unchanged
AP1S2	0.0856949	0.342	Unchanged			EVL	0.237768	0.132061	Unchanged
AP1S3	0.051142	0.170548	Unchanged			YWHAZ	0.237658	0.0902157	Unchanged
AP2A1	-0.158595	0.859299	Unchanged			AC005786.7	0.237529	0.0937093	Unchanged
AP2A2	-0.0494312	0.176843	Unchanged			GJC1	0.237231	0.394681	Unchanged
AP2B1	-0.116075	0.408814	Unchanged			DDX51	0.23719	0.693579	Unchanged
AP2M1	-0.388267	2.6489	Unchanged			RPL7P8	0.237106	0.0957586	Unchanged
AP2S1	-0.0735636	0.291212	Unchanged			MIR626	0.237106	0.0726556	Unchanged
AP3B1	0.0717332	0.472016	Unchanged			MZT1	0.237103	0.202796	Unchanged
AP3B2	0.108342	0.677961	Unchanged			AFG3L2	0.237057	0.968224	Unchanged
AP3D1	-0.39464	2.65789	Unchanged			AC016739.2	0.237044	0.140225	Unchanged
AP3M1	-0.14493	0.951819	Unchanged			SPATA25	0.236995	0.39689	Unchanged
AP3M2	0.177766	1.01345	Unchanged			MIR1251	0.236994	0.0799282	Unchanged
AP3S1	-0.102649	0.603218	Unchanged			CCL16	0.236973	0.132061	Unchanged
AP3S2	-0.230434	1.34974	Unchanged			RP11-519G16.2	0.236926	0.0629068	Unchanged
AP4B1	0.000261042	0.00118852	Unchanged			RASL10B	0.236899	0.156911	Unchanged
AP4B1-AS1	-0.0334	0.115521	Unchanged			WWP1	0.236824	0.18624	Unchanged
AP4E1	0.124661	0.693679	Unchanged			DPY19L1P2	0.236712	0.117727	Unchanged
AP4M1	-0.0472775	0.250893	Unchanged			DSG2	0.236636	0.438414	Unchanged
AP4S1	0.119757	0.701475	Unchanged			LVRN	0.236599	0.266016	Unchanged
AP5B1	-0.0520128	0.158852	Unchanged			AC139143.2	0.236559	0.136151	Unchanged
AP5M1	-0.0203658	0.0737923	Unchanged			LRRC46	0.236547	0.435771	Unchanged
AP5S1	0.0496501	0.127048	Unchanged			OR2H5P	0.236531	0.0765924	Unchanged
AP5Z1	-0.0729769	0.273926	Unchanged			FER1L6	0.236485	0.244815	Unchanged
APAF1	0.107884	0.687061	Unchanged			CTD-2026K11.1	0.236477	0.230507	Unchanged
APBA1	0.135416	1.01296	Unchanged			RP3-438O4.4	0.236361	0.074862	Unchanged
APBA2	0.0341557	0.151927	Unchanged			LINC01553	0.236186	0.149712	Unchanged
APBA3	-0.112964	0.601937	Unchanged			DLEU2L	0.236154	0.0825518	Unchanged
APBB1	0.0175106	0.0897343	Unchanged			MRPS36	0.236095	0.275279	Unchanged
APBB1IP	-0.0864202	0.524107	Unchanged			RP11-548H3.1	0.236055	0.260313	Unchanged
APBB2	-0.0915771	0.32202	Unchanged			RP5-961K14.1	0.236046	0.133184	Unchanged
APBB3	-0.0780502	0.475493	Unchanged			FAM86B2	0.235995	0.11287	Unchanged
APC	0.0431301	0.258612	Unchanged			KATNAL2	0.235952	0.520311	Unchanged
APC2	-0.00395948	0.00881086	Unchanged			CRYAB	0.235915	0.368578	Unchanged
APCDD1	0.183271	2.03155	Unchanged			FABP2	0.235794	0.139166	Unchanged
APCDD1L	0.399793	2.42169	Unchanged			SIRPB1	0.235723	0.139454	Unchanged
APCS	0.0942415	0.238981	Unchanged			C18orf21	0.235717	0.210904	Unchanged
APEH	-0.101743	0.594488	Unchanged			TPMTP1	0.23566	0.14044	Unchanged
APEX1	-0.382678	2.91697	Unchanged			TMEM71	0.235598	0.235676	Unchanged
APEX2	-0.0554302	0.283996	Unchanged			PLEKHF1	0.235585	0.146782	Unchanged
APH1A	-0.194659	0.938491	Unchanged			FER1L6-AS2	0.235386	0.134672	Unchanged
APH1B	-0.0276469	0.109768	Unchanged			CTD-2593A12.4	0.235354	0.0574894	Unchanged
API5	-0.110988	0.683631	Unchanged			KRT12	0.235349	0.161197	Unchanged
API5P1	0.183667	0.569544	Unchanged			RP4-816N1.7	0.235208	0.0902157	Unchanged
API5P2	0.104366	0.283035	Unchanged			PSMA1	0.235111	0.126038	Unchanged
APIP	0.000900231	0.00272247	Unchanged			TSPO	0.23509	0.178568	Unchanged
APLF	0.0240639	0.076135	Unchanged			CPTP	0.235046	0.197341	Unchanged
APLF.1	0.0240639	0.076135	Unchanged			SRRM3	0.23503	0.367036	Unchanged
APLN	0.203355	1.20698	Unchanged			ACTG1P14	0.234988	0.206492	Unchanged
APLNR	-0.00067543	0.00176796	Unchanged			MTSS1	0.234871	0.261913	Unchanged
APLP1	0.178658	1.58918	Unchanged			MIR613	0.23484	0.0902157	Unchanged
APLP2	-0.429042	2.58977	Unchanged			POLR3DP1	0.234757	0.134316	Unchanged
APMAP	-0.262963	1.44959	Unchanged			AC006445.7	0.234694	0.108206	Unchanged
APOA1	-0.00518091	0.0113163	Unchanged			NT5C3A	0.234625	0.672172	Unchanged
APOA1-AS	-0.266174	0.76169	Unchanged			FSCN1	0.234595	0.232612	Unchanged
APOA1BP	-0.184422	0.889687	Unchanged			RP11-644F5.15	0.234558	0.098127	Unchanged
APOA2	0.0583419	0.168819	Unchanged			NCF1	0.234545	0.461979	Unchanged
APOA4	0.147163	0.61503	Unchanged			IFNA14	0.234519	0.160986	Unchanged
APOA5	0.0891264	0.282967	Unchanged			RP11-1379J22.2	0.234502	0.14709	Unchanged
APOB	0.19228	1.05276	Unchanged			CCNE2	0.234418	0.32015	Unchanged
APOBEC1	0.116846	0.335611	Unchanged			ACOT12	0.234417	0.256747	Unchanged
APOBEC2	0.165384	0.923883	Unchanged			RP11-504P24.5	0.234373	0.066612	Unchanged
APOBEC3A	-0.0932042	0.304008	Unchanged			GPR87	0.234278	0.254511	Unchanged
APOBEC3A.1	-0.0932042	0.304008	Unchanged			BECN1	0.234267	0.381576	Unchanged
[truncated: 26,687 more rows]

## Sheet: Fig.1F
KEGG_ERBB_SIGNALING_PATHWAY				REACTOME_SIGNALING_BY_ERBB2				PID_ERBB2_ERBB3_PATHWAY				LANDIS_ERBB2_BREAST_TUMORS_65_UP
HER2 Non_HET/pCR	HER2 Non_HET/no pCR	HER2 HET/no pCR		HER2 Non_HET/pCR	HER2 Non_HET/no pCR	HER2 HET/no pCR		HER2 Non_HET/pCR	HER2 Non_HET/no pCR	HER2 HET/no pCR		HER2 Non_HET/pCR	HER2 Non_HET/no pCR	HER2 HET/no pCR
-0.303789	-0.0473014	-0.0737033		-0.290495	-0.180476	-0.21985		-0.270587	-0.255763	-0.119513		-0.587277	-0.401315	0.217676
0.0380045	-0.309218	-0.364054		0.317209	-0.380574	-0.407217		0.167493	-0.391294	-0.428609		0.297956	-0.480259	-0.354183
0.361184	-0.0762182	-0.508495		0.406114	-0.244751	-0.516786		0.567706	-0.310036	-0.612146		0.438479	-0.436578	-0.661801
0.0410782	-0.541779	-0.169682		0.0786116	-0.599933	-0.236802		0.0862895	-0.594968	-0.386296		-0.00480723	-0.601376	-0.573011
0.141599	-0.172635	-0.352973		0.212385	-0.121882	-0.376371		0.33894	-0.27164	-0.438467		0.417208	0.0660847	-0.482443
0.0837722	-0.15654	-0.0158336		0.286663	-0.195099	0.244946		0.22329	-0.315025	0.108914		0.459718	-0.326999	0.372088
0.37721	-0.447756	0.219614		0.510857	-0.512294	0.343281		0.566759	-0.565275	0.164128		0.601375	-0.646678	-0.0158936
0.215918	-0.222936	0.37057		0.231082	-0.338809	0.476447		0.196128	-0.398791	0.56308		0.240749	-0.228998	0.369187
0.32262	-0.116122	-0.210085		0.372769	0.0013202	-0.393832		0.370154	0.207382	-0.332482		0.331849	0.244568	-0.263517
0.366753	-0.301508	-0.340511		0.473835	-0.233453	-0.273846		0.561901	-0.190431	-0.502838		0.376123	-0.305532	-0.0638609
0.330479	0.23482	0.309396		0.481997	0.265051	0.442821		0.472035	0.355196	0.509832		0.54726	0.532538	0.647945
-0.533917	0.269151	0.183742		-0.563167	0.348796	0.295202		-0.615106	0.427896	0.429342		-0.676619	0.0310282	0.467469
-0.576472	-0.347334	-0.288693		-0.599041	-0.266964	-0.279795		-0.618733	-0.290867	-0.197238		-0.59693	-0.321996	-0.49476
0.187522	0.209796	-0.0102531		0.333257	0.256669	0.140653		0.301113	0.238095	-0.00994994		0.213285	0.469363	-0.243919
-0.126586	-0.23908	-0.296525		0.0564936	-0.375969	-0.346689		0.0550924	-0.357408	-0.353942		-0.0789013	-0.619555	-0.445366
0.463278	-0.29175	-0.237761		0.475297	-0.473304	-0.344921		0.680731	-0.465284	-0.522443		0.471287	-0.572818	-0.476527
-0.207566	0.262064	0.138521		-0.408232	0.348517	-0.0451801		-0.403753	0.431005	0.196453		-0.406628	0.383152	0.34039
-0.600131	0.206859	0.03939		-0.588168	0.406359	-0.0494671		-0.641898	0.406225	0.131207		-0.589674	0.320513	0.280374
0.327782	-0.21175	-0.275814		0.313902	-0.259624	-0.433126		0.569493	-0.362902	-0.412147		0.237714	-0.357336	-0.538414
0.278459	-0.116494	-0.239412		0.318263	-0.227608	-0.32377		0.546289	-0.161576	-0.257258		0.385602	0.224563	-0.159086
-0.529457	-0.33343	-0.257162		-0.572091	-0.403764	-0.279022		-0.548155	-0.387984	-0.440713		-0.624106	0.0330187	-0.52304
-0.546987	-0.149443	-0.564564		-0.608132	-0.222756	-0.629149		-0.556603	-0.122974	-0.689939		-0.551482	0.394532	-0.736332
-0.306001	-0.0266824	-0.117686		-0.0916118	-0.14888	-0.0302654		-0.191131	-0.34785	0.0548857		-0.150153	-0.108042	-0.0142636
0.384655	-0.187206	-0.262289		0.431701	-0.308399	-0.144072		0.527941	-0.317058	-0.156102		0.347419	-0.380987	-0.284506
-0.0705225	-0.479113	-0.497684		0.0412984	-0.510898	-0.50647		-0.0686047	-0.47886	-0.604977		0.287633	-0.424092	-0.6051
0.0738714	-0.238151	-0.0787665		0.13631	-0.398288	-0.191523		0.0443426	-0.276442	-0.251662		0.119843	-0.222044	-0.201613
-0.496255	-0.125788	0.0187432		-0.562121	-0.0482717	-0.176868		-0.503496	-0.205012	-0.0742957		-0.57964	0.12469	-0.116306
0.292698	0.18538			0.261442	0.194342			0.501392	0.276826			0.256019	0.191665
-0.367225	-0.250683			-0.500468	-0.304806			-0.316704	-0.337265			-0.489019	-0.404769
-0.175178	-0.375517			-0.417131	-0.430035			-0.131997	-0.484697			-0.299983	-0.729617
-0.592023	-0.341159			-0.603886	-0.353477			-0.649617	-0.490022			-0.709109	-0.47938
-0.5787	-0.53989			-0.619515	-0.481939			-0.632001	-0.600568			-0.674197	-0.61284
0.217416	-0.50441			0.350267	-0.580169			0.465234	-0.636987			0.648112	-0.636258
0.0776214	0.14289			0.193103	0.194957			0.393165	0.314568			0.53441	0.382308
-0.0480346	-0.15833			-0.175771	0.0981749			-0.222931	-0.0487336			-0.279905	-0.189421
-0.118571	-0.472742			-0.161338	-0.503232			-0.334472	-0.564911			-0.496964	-0.524276
0.000371877	-0.498453			0.128285	-0.518326			0.0823183	-0.577313			0.278954	-0.574678
-0.169698	-0.304769			0.0175751	-0.34184			-0.175245	-0.395105			0.131349	-0.58212
-0.0319368	-0.410313			-0.111994	-0.431658			-0.0432897	-0.374604			0.00413501	-0.497269
-0.190626	-0.34994			-0.153175	-0.422719			0.0970792	-0.367736			0.270874	-0.482918
-0.0355029	-0.500415			0.159269	-0.447114			0.0624596	-0.497503			0.375061	-0.555496
-0.24792	-0.0450579			-0.229756	-0.233041			-0.477277	-0.26232			-0.210385	-0.043099
-6.5e-05	-0.413292			0.117928	-0.450564			-0.0995992	-0.500811			-0.00597162	-0.467021
0.275357	-0.238073			0.310212	-0.371223			0.264983	-0.300285			0.346927	-0.656913
-0.158362	-0.32048			-0.172853	-0.380519			-0.256681	-0.443512			0.154581	-0.636852
-0.564629	-0.052614			-0.576103	-0.124882			-0.6393	-0.324394			-0.714167	0.421565
-0.103567	0.0859532			-0.0853934	-0.055805			0.0690516	-0.163965			0.231848	0.342245
-0.317405	-0.0859622			-0.400852	0.131199			-0.285597	-0.11266			-0.399579	-0.324254
0.163612	-0.128644			0.164017	-0.0802372			0.232959	-0.239964			0.520483	-0.30322
-0.291363	-0.283789			-0.24691	-0.519635			-0.11177	-0.424094			0.473403	-0.522515
-0.0413403	-0.417659			0.0906441	-0.475337			-0.112393	-0.524985			0.0306041	-0.562051
-0.264927	-0.420661			-0.16852	-0.373897			-0.154806	-0.419955			0.248389	-0.536425
0.0998975	-0.188418			0.111071	-0.139183			-0.0191954	-0.285048			0.109852	-0.391996
-0.343037	-0.00289679			-0.340376	-0.00157111			-0.478691	-0.0580583			-0.42114	0.0439789
0.329034	-0.10851			0.419838	0.00185218			0.481229	0.00703637			0.549492	0.00410793
0.266722	0.11147			0.270469	0.134556			0.351444	-0.0446726			0.54861	-0.0217845
-0.459943	-0.173143			-0.507922	-0.238152			-0.475584	-0.296733			-0.640253	-0.41228
-0.414081	-0.354553			-0.439211	-0.307722			-0.413325	-0.435639			-0.631425	-0.54786
-0.00989038	-0.369589			0.192555	-0.451478			-0.0994976	-0.419741			0.0913201	-0.487373
-0.104321	-0.23585			0.101385	-0.316073			-0.0758716	-0.279734			0.0626998	-0.542367
-0.00605217	-0.475696			-0.0458132	-0.544484			-0.0500775	-0.553512			-0.344634	-0.625442
-0.224777	-0.45134			-0.341523	-0.528164			-0.303166	-0.5239			-0.296752	-0.561735
-0.0362209	-0.222075			-0.0856195	-0.351075			-0.396028	-0.254936			-0.193908	-0.128873
-0.239509	-0.261034			-0.332438	-0.33903			-0.478159	-0.430007			-0.311735	-0.202894
-0.375833	0.0558573			-0.469119	-0.12732			-0.466473	0.0419279			-0.497646	-0.100859
-0.186901	0.0179448			-0.078448	-0.243352			-0.123955	-0.115493			-0.249707	-0.162181
-0.0620377	-0.379748			-0.0667191	-0.424129			-0.0519366	-0.441533			-0.360732	-0.410808
0.0245353	-0.306565			-0.161587	-0.275137			-0.262183	-0.407875			-0.541978	-0.499744
-0.00739343	-0.282637			-0.095157	-0.258593			-0.401808	-0.326897			-0.635188	-0.500664
-0.208085	-0.281379			-0.286911	-0.287554			-0.399476	-0.449565			-0.037548	-0.43343
-0.31865	-0.29307			-0.240401	-0.382223			-0.371322	-0.400038			-0.218518	-0.204792
0.262014	-0.325781			0.283398	-0.372497			0.357142	-0.453407			0.315945	-0.581244
0.123358	-0.46895			0.188772	-0.445176			0.0336861	-0.561748			0.11298	-0.570393
0.359999	-0.392334			0.419577	-0.349702			0.529525	-0.407267			0.611586	-0.425528
0.478051	-0.131981			0.478563	-0.095			0.529064	-0.212951			0.498921	-0.235746
-0.168748	-0.455633			-0.335157	-0.39642			-0.330716	-0.383021			-0.141366	-0.611638
-0.323591	-0.337136			-0.354316	-0.373561			-0.453872	-0.444549			-0.409321	-0.440722
0.031239	-0.505048			-0.164286	-0.544984			0.0179374	-0.617172			-0.326945	-0.531111
-0.629149	-0.371728			-0.644447	-0.402878			-0.669094	-0.500107			-0.632881	-0.527622
-0.173297	-0.31983			-0.284125	-0.418276			-0.4098	-0.407655			-0.581795	-0.448651
-0.214429	-0.372881			-0.305934	-0.478986			-0.313708	-0.54465			-0.549412	-0.498234
-0.551027	-0.381069			-0.581443	-0.440251			-0.654683	-0.568399			-0.671748	-0.512459
-0.335329	-0.439887			-0.434685	-0.452476			-0.349177	-0.503962			-0.432614	-0.457799
-0.332289	-0.253123			-0.357059	-0.296845			-0.522921	-0.458284			-0.44881	-0.281624
-0.483372	-0.115657			-0.504071	-0.372303			-0.540358	-0.362217			-0.693038	-0.311112
-0.415909	-0.341405			-0.318167	-0.408019			-0.431192	-0.414656			-0.206182	-0.457614
-0.146412	0.120381			-0.174443	0.278576			-0.25139	0.372638			-0.335469	0.408127
-0.294695	-0.571584			-0.273312	-0.570533			-0.355856	-0.581336			-0.433738	-0.736679
-0.388964	-0.124125			-0.424554	-0.229249			-0.405614	-0.443265			-0.594875	0.0410631
-0.0504355	-0.400244			-0.101016	-0.435267			0.193252	-0.496307			-0.130936	-0.582154
-0.215964	-0.438451			-0.409357	-0.513822			-0.237431	-0.498347			-0.319736	-0.518489
-0.57032	-0.440005			-0.625664	-0.539566			-0.64286	-0.472124			-0.68876	-0.524338
-0.135892	-0.243472			-0.255608	0.0736587			-0.338716	-0.194036			-0.52933	0.190154
-0.356532	-0.311239			-0.403004	-0.352564			-0.429982	-0.384305			-0.512618	-0.356851
-0.402379	-0.500675			-0.427129	-0.5365			-0.531347	-0.53793			-0.642829	-0.625232
-0.0206479				-0.11234				-0.119888				-0.130551
0.029726				0.114202				-0.147945				-0.140929
0.226026				0.306322				0.169464				0.445354
-0.182684				-0.117334				-0.277079				-0.05402
-0.518386				-0.482149				-0.613991				-0.518617
-0.465126				-0.484121				-0.410995				-0.338142
-0.356044				-0.4558				-0.435258				-0.30128
-0.164718				-0.247448				-0.2454				-0.348233
-0.207108				-0.187481				-0.32283				-0.530412
-0.249494				-0.328203				-0.45604				-0.522323
-0.511944				-0.547663				-0.575228				-0.52322
-0.141784				-0.126837				-0.307532				-0.180878
-0.495912				-0.506611				-0.515213				-0.586195
-0.372257				-0.479993				-0.43989				-0.52196
0.539536				0.551392				0.691519				0.615726
-0.0677741				-0.164711				-0.29853				-0.419893
-0.302803				-0.255021				-0.43956				-0.453877
-0.28499				-0.346665				-0.418901				-0.26266
-0.192547				-0.349759				-0.364547				-0.386377
-0.327594				-0.42599				-0.468004				-0.444538
-0.384634				-0.478402				-0.536118				-0.52018
-0.239049				-0.312521				-0.397854				-0.452837
-0.59434				-0.581821				-0.711492				-0.76209
-0.269337				-0.281622				-0.207012				-0.27786
-0.460423				-0.409131				-0.425361				-0.58412

## Sheet: Fig.1G
	HET	NoHET
SHC4	0.404491	0.135649
CBLC	0.29732	0.0856464
MAPK8	0.199739	0.00625508
SHC2	0.234549	0.0573385
AKT3	0.19012	0.0370082
STAT5B	0.199066	0.0695321
BRAF	0.188906	0.0651965
KRAS	0.191986	0.0962836
MAP2K4	0.12975	0.0517848
EREG	0.122808	0.0540655
NRG2	0.161457	0.139079
PRKCB	0.0346428	0.019355
NRG1	0.17604	0.16661
MAPK9	0.069026	0.0678806
CAMK2B	0.124406	0.143262
PRKCA	0.108324	0.145258
PRKCG	0.115864	0.197164
CAMK2A	0.110604	0.224277
TGFA	0.0493582	0.164495
NRG3	0.0133935	0.170437
NRG4	0.0039993	0.163012
PAK3	0.0322982	0.247742
JUN	-0.127553	-0.414284
PLCG1	-0.128393	-0.280881
GRB2	-0.107996	-0.259598
CRK	-0.0630334	-0.212887
PIK3R3	-0.0514627	-0.190005
RPS6KB2	-0.0197844	-0.147562
PIK3R1	-0.0679803	-0.192986
CRKL	-0.0872223	-0.191036
SRC	-0.021216	-0.112694
MAPK3	-0.104901	-0.193465
GSK3B	-0.083185	-0.163853
AKT1	-0.264719	-0.336856
CAMK2G	-0.0206777	-0.0896635
BAD	-0.0427353	-0.110265
MAPK1	-0.086576	-0.151912
HBEGF	-0.0037712	-0.0636154
SOS2	-0.014748	-0.0707931
SHC1	-0.143543	-0.187781
CBL	-0.0866467	-0.106353
PAK4	-0.123447	-0.130008
RAF1	-0.104879	-0.106842
ABL1	-0.170765	-0.161553
CBLB	-0.0761361	-0.0517091
NCK1	-0.0340426	-0.0017804
CAMK2D	-0.131795	-0.067952
GAB1	-0.230101	-0.147409
PIK3R2	-0.229723	-0.0804027
ERBB2	-2.51845	-0.82253
EIF4EBP1	0.408925	-0.0711072
MYC	0.431376	-0.0458763
CDKN1B	0.0948502	-0.214835
MAP2K7	0.0757423	-0.207648
MAP2K2	0.0612414	-0.2174
NRAS	0.243165	-0.0178106
HRAS	0.209646	-0.0498718
PAK2	0.133278	-0.104892
PAK1	0.225983	-0.0055303
PTK2	0.186574	-0.0429313
STAT5A	0.18803	-0.0365412
CDKN1A	0.11977	-0.0912007
NCK2	0.131945	-0.076895
AKT2	0.16844	-0.0388351
PIK3CA	0.192069	-0.014207
PIK3CG	0.108408	-0.0960446
SOS1	0.0622449	-0.132875
MTOR	0.0592501	-0.12586
PIK3CD	0.13059	-0.0474512
PLCG2	0.0102531	-0.136193
ELK1	0.0879739	-0.0499791
ERBB3	0.0960187	-0.0405293
PIK3R5	0.0809155	-0.0439525
ARAF	0.0359175	-0.0884176
ABL2	0.0011306	-0.0965214
RPS6KB1	0.0500514	-0.045111
PIK3CB	0.0336973	-0.0472674
MAP2K1	0.0126535	-0.0031525
SHC3	-0.0717672	0.0569249
ERBB4	-0.033038	0.114508
EGFR	-0.108263	0.0461607
PAK6	-0.0320784	0.140103
MAPK10	-0.168206	0.0216904
EGF	-0.177029	0.0754124
AREG	-0.201398	0.0663295
BTC	-0.150143	0.120409

## Sheet: Fig.1H
Basal				Her2				LumA				LumB				Normal
HER2 Non_HET/pCR	HER2 Non_HET/no pCR	HER2 HET/no pCR		HER2 Non_HET/pCR	HER2 Non_HET/no pCR	HER2 HET/no pCR		HER2 Non_HET/pCR	HER2 Non_HET/no pCR	HER2 HET/no pCR		HER2 Non_HET/pCR	HER2 Non_HET/no pCR	HER2 HET/no pCR		HER2 Non_HET/pCR	HER2 Non_HET/no pCR	HER2 HET/no pCR
0	0.319912	0.645871		0.20149	0.4768	0.252795		0.22334	0	0		0.575171	0.203288	0.101334		0	0	0
0	0.592662	0.977224		0.58354	0.349807	0.0227756		0.22839	0	0		0.18807	0.0575315	0		0	0	0
0	0.676445	0.684614		0.430023	0.100631	0		0.18712	0	0		0.382857	0.222924	0		0	0	0.315386
0	0.863531	0		0.905369	0	0		0.0510854	0	0.41778		0.0435461	0	0		0	0.136469	0.58222
0	0.457737	0.848711		0.532645	0.215843	0		0	0	0		0.467355	0.32642	0.151289		0	0	0
0	0.824702	0		0.033606	0.175298	0		0.690155	0	0.139167		0	0	0.860833		0.276239	0	0
0	0.909103	0.204945		0.243304	0	0		0.43045	0	0.226764		0.326247	0	0		0	0.0908965	0.568291
0	0.563989	0		0.310518	0.11161	0		0.296147	0	0.653838		0.393335	0.324401	0.0603005		0	0	0.285861
0	0	0.90391		0.489887	0.155465	0.0723541		0.073576	0.561224	0		0.436537	0.283312	0.0237358		0	0	0
0	0.475303	0.542237		1	0.320521	0		0	0	0		0	0.204176	0		0	0	0.457763
0	0	0.862823		0.679775	0.44991	0		0	0.0395396	0		0	0.51055	0		0.320225	0	0.137177
0.369283	0	0.925064		0.246525	0.420823	0		0	0.118402	0		0.384192	0.460775	0		0	0	0.0749361
0.253847	0	0		0.267899	0.74753	0.0586076		0	0	0		0.478255	0.25247	0.941392		0	0	0
0	0	0		0.950189	0.812227	0.011374		0	0	0		0.0498107	0.187773	0.988626		0	0	0
0	0.273825	0.872326		1	0.640151	0		0	0	0		0	0.0860243	0		0	0	0.127674
0	0.83572	0.487683		0.967746	0.16428	0		0	0	0		0.0322537	0	0		0	0	0.512317
0.504189	0	0.432728		0.448515	0.453976	0.0621508		0	0.180822	0		0.0472959	0.365201	0.299115		0	0	0.206006
0.724059	0	0.58841		0.211793	0.427537	0		0	0.251323	0		0	0.32114	0		0.0641483	0	0.41159
0	0.609498	0.762289		0.451797	0.323784	0		0.352275	0	0		0.195928	0.0667177	0		0	0	0.237711
0	0.359716	0.902911		0.265584	0.271176	0		0.535987	0	0		0	0.369108	0		0.198429	0	0.0970886
0.26893	0.546798	1		0.406265	0.212411	0		0	0	0		0.324805	0.240791	0		0	0	0
0.204312	0.855757	0.719268		0.432767	0.144243	0.280732		0	0	0		0.362921	0	0		0	0	0
0	0.285078	0.847028		0.0813013	0.52381	0.0519373		0.714384	0	0		0	0.191113	0.101035		0.204315	0	0
0	0.422795	0.778996		0.323693	0.311639	0		0.440821	0	0		0.235486	0.265566	0.221004		0	0	0
0	0.366906	0.694857		1	0.455135	0		0	0	0		0	0.177959	0.305143		0	0	0
0.00351363	0.778968	0.755128		0.500319	0.183617	0		0.162159	0	0		0	0.0374147	0.0527243		0.334008	0	0.192148
0.647405	0	0.593983		0.0998383	0	0.098715		0	0.494756	0		0.252757	0	0.307302		0	0.505244	0
0	0			1	0			0	0.352453			0	0			0	0.647547
0.0129356	0.54747			0.450517	0.45253			0	0			0.536548	0			0	0
0	0.777038			0.486811	0.222962			0	0			0.513189	0			0	0
0.453362	0.993548			0.123283	0.0064523			0	0			0.423355	0			0	0
0.495066	0.761888			0.171139	0.232539			0	0			0.333794	0			0	0.00557334
0	0.0502997			0.804934	0.370863			0	0			0.195066	0.578838			0	0
0	0			0.799362	0.25299			0.166517	0.28434			0.0341216	0.46267			0	0
0	0			0.32946	0.343513			0.568855	0.366989			0	0.289498			0.101685	0
0.0849515	0			0.561426	0.495301			0.0883122	0			0	0.504699			0.26531	0
0	0			0.342854	0.45437			0.151717	0			0.505429	0.54563			0	0
0	0			0.0190784	0.219207			0.901967	0.621831			0.0789551	0			0	0.158962
0.156963	0.432025			0.424785	0.406534			0	0.0880457			0.418253	0			0	0.0733958
0	0.707417			0.233952	0.250188			0.317612	0			0.448435	0.0423956			0	0
0	0			0.451823	0.408023			0.0502185	0			0.497958	0.591977			0	0
0.939518	0.373223			0.00832725	0			0	0			0.0521549	0.626777			0	0
0.472944	0.170512			0.527056	0.151528			0	0			0	0.67796			0	0
0.603775	0.807831			0.396225	0.0736336			0	0			0	0			0	0.118535
0.241436	0.711391			0.616771	0.272356			0.10143	0			0	0.0162527			0.0403634	0
0.351859	0.390457			0.258244	0.204557			0	0			0	0			0.389897	0.404986
0.234232	0.654956			0.443431	0			0	0			0.322337	0			0	0.345044
0.503359	0			0.218711	1			0	0			0.27793	0			0	0
0.841978	0.413213			0.0834736	0.309849			0	0			0	0.250366			0.0745482	0.0265724
0.762874	0.870592			0.216947	0.0769703			0	0			0	0.0524379			0.0201792	0
0.296392	0.979401			0.420335	0.0205993			0	0			0.283273	0			0	0
0	0.709381			0.430094	0			0	0			0.569906	0			0	0.290619
0	0			0	1			0.56262	0			0	0			0.43738	0
0.276066	0			0	1			0.113789	0			0	0			0.610145	0
0.501826	0			0.498174	0			0	0.702909			0	0.217164			0	0.0799265
0.403533	0.197056			0.457161	0			0	0.493973			0.139306	0			0	0.308971
0.576531	0.912818			0.331069	0			0	0			0.0923996	0			0	0.0871815
0.455431	0.526055			0.544569	0			0	0			0	0			0	0.473945
0.360988	0.536247			0	0.306137			0	0			0	0.157616			0.639012	0
0.692044	0.53884			0	0.237188			0	0			0	0.223972			0.307956	0
0	0.546319			0.846201	0.211734			0	0			0	0.241947			0.153799	0
0	0.63475			0.343874	0.251474			0.320398	0			0	0.113777			0.335729	0
0.244573	0.755294			0	0.244706			0.103136	0			0	0			0.652291	0
0.10778	0.927141			0.151551	0			0	0			0	0.0728595			0.740669	0
0.879872	0.58546			0	0.383115			0	0			0	0.0314255			0.120128	0
0.49653	0.348513			0.50347	0.426735			0	0			0	0.224752			0	0
0.763329	0.43145			0.0166113	0.395449			0	0			0	0			0.22006	0.173101
0.0649081	0.876558			0.935092	0			0	0			0	0			0	0.123442
0.0674133	0.727413			0.932587	0.161909			0	0			0	0			0	0.110677
0.55124	0.526692			0.44876	0.38924			0	0			0	0.0840676			0	0
0.348975	0.64517			0.442644	0.225071			0	0			0.208382	0.129759			0	0
0	0.256277			0.100879	0.403224			0.814796	0			0.0843249	0.340498			0	0
0	0.0629075			0.0669191	0.193656			0.728983	0			0	0.743436			0.204098	0
0	0.258977			0.0535231	0.138595			0.851547	0			0	0			0.09493	0.602428
0	0.259284			0	0.0199886			0.803914	0.0830807			0.0162323	0			0.179853	0.637647
0	0.710757			0.637613	0			0	0			0	0			0.362387	0.289243
0.318732	0.508851			0	0			0.0618771	0			0	0			0.619391	0.491149
0.466842	0.638998			0.271624	0.0535566			0	0			0.261534	0			0	0.307446
0.535762	0.261181			0	0.0962347			0	0.256594			0	0			0.464238	0.38599
0.740399	0.200027			0	0.27318			0	0			0	0.526794			0.259601	0
0.2096	0.575523			0	0			0.00013637	0			0	0			0.790263	0.424477
0.527463	0.525943			0	0.458841			0	0			0.472537	0			0	0.015216
0.201226	0.606729			0.185665	0.253234			0	0			0.613109	0			0	0.140037
0.239576	0.524338			0.489743	0.427911			0	0			0.27068	0			0	0.0477512
0.197005	0.44056			0	0.55944			0.187884	0			0	0			0.615112	0
0.541299	0			0.385027	0.498099			0	0			0	0.501901			0.0736738	0
0.548366	0			0.131816	0.333619			0	0.0582531			0	0.608128			0.319818	0
0.817148	0.694812			0.182852	0			0	0			0	0			0	0.305188
0.801804	0.0693471			0.0116847	0.25737			0	0			0	0.673283			0.186511	0
0.134891	0.598681			0.449724	0.207462			0	0			0.415385	0.193858			0	0
0.908118	0.711473			0.0918818	0.288527			0	0			0	0			0	0
0.72296	0.31539			0	0.489637			0	0			0	0.194973			0.27704	0
0.328516	0			0.566294	0.221837			0	0.336646			0.105189	0.441517			0	0
0.328206	0.697836			0.362914	0.302164			0	0			0.308879	0			0	0
0.237224	0.602497			0.489663	0.266224			0	0			0.273113	0.131279			0	0
0				0				0.254601				0				0.745399
0.280551				0.531686				0				0				0.187763
0				0.153326				0.469493				0				0.377181
0.0686874				0.665607				0				0				0.265705
0.114305				0.543415				0				0.34228				0
0.0664389				0.578836				0				0.354726				0
0.555451				0.444549				0				0				0
0.51994				0.240439				0				0.239621				0
0.241015				0.492878				0				0.266107				0
0.631949				0.120164				0				0				0.247888
0.541209				0.310653				0				0.148138				0
0.678819				0.176742				0				0				0.144439
0.53384				0.0896173				0				0.376542				0
0.782869				0.217131				0				0				0
0				0				0.493863				0				0.506137
0.866608				0.130008				0				0				0.00338391
0.695889				0.220565				0				0				0.0835455
0.457638				0.37507				0				0.167292				0
1				0				0				0				0
0.86328				0				0				0				0.13672
0.639321				0				0				0				0.360679
0.173783				0.43964				0				0.386577				0
0.752896				0.111969				0				0				0.135135
0.742158				0.175495				0				0.0823468				0
0.921847				0				0				0				0.078153

## Sheet: Fig. 1I
	HET	non-HET
KRT14	0.595119	0.101679
KRT5	0.590658	0.0441839
MIA	0.360896	0.196442
KRT17	0.488763	0.0242782
NDC80	0.359639	0.139218
NUF2	0.264994	0.216416
EXO1	0.237144	0.173053
MYC	0.431376	-0.0458763
SLC39A6	0.409841	-0.0250021
SFRP1	0.44483	-0.0609053
UBE2T	0.281402	0.0919825
NAT1	0.243107	0.113976
PTTG1	0.264284	0.0827373
ESR1	0.206936	0.137419
UBE2C	0.235491	0.0799747
CEP55	0.169953	0.137104
MELK	0.152482	0.150522
ACTR3B	0.229063	0.0613173
CCNB1	0.22274	0.0436734
MAPT	0.169868	0.0606545
BIRC5	0.169818	0.0458966
BCL2	0.339838	-0.125753
ANLN	0.187384	0.021494
CDC6	0.0533245	0.14346
KIF2C	0.122642	0.0614901
CENPF	0.176515	-0.0138798
FOXC1	0.30727	-0.151445
CXXC5	0.206151	-0.0587248
TYMS	0.146595	-0.0141251
MYBL2	0.10015	0.010766
MKI67	0.130692	-0.0291864
BLVRA	0.0241567	0.0741253
PGR	0.0038923	0.0826685
ORC6	0.00465594	0.0804558
CCNE1	0.0910876	-0.0678933
RRM2	0.0504713	-0.0901065
EGFR	-0.108263	0.0461607
MDM2	0.0286872	-0.093569
GPR160	-0.0764094	-0.0051144
BAG1	-0.0713808	-0.0446501
CDC20	-0.0101972	-0.120394
FGFR4	-0.0101752	-0.155717
PHGDH	0.00403128	-0.191148
CDH3	-0.149913	-0.0390817
TMEM45B	-0.239742	-0.140544
MLPH	-0.331479	-0.29643
MMP11	-0.409699	-0.275475
FOXA1	-0.661776	-0.418992
GRB7	-2.10819	-0.348601
ERBB2	-2.51845	-0.82253

## Sheet: Fig.1K
HER2 Intensitry	CK5 Intensity
5809.31	22910.1
5951.73	20557.3
5369.07	20567.5
5054.98	25327.4
5830.44	17833.6
4628.65	14864.9
5444.46	15595.8
5912.6	18130.9
5437.1	15940.2
4594.06	15190.8
4532.47	10583.2
5648.91	19487
4322.77	11364.3
5084.8	9172.51
5135.9	10943.1
4563.25	9885.9
5096.35	18700.5
5700	20900.7
4731.69	10707.4
4851.34	6151.54
5984.99	10894.7
4630.81	10884.3
5972.66	19860
5015.83	9064.55
5951.04	19421.9
5719.73	15688
5677.01	17912.9
4689.24	6719.65
5435.01	14963
5399.54	10809.2
6332.85	17997.7
6631.1	13066.6
4875.5	5352.2
6213.81	16304.5
5988.22	15825
5391.53	18018.9
5680.33	4381.69
5588.55	5804.35
5065.26	19177.8
5350.59	3650.55
5076.47	18371
5029.72	5914.79
5502.33	21767.5
5411.21	19988.2
5129.08	5782.83
5406.33	4827.39
5237.1	19076.7
4449.79	3581.27
4915.27	4349.19
6808.25	4104.37
6764.64	14845.4
4866.13	6505.23
5754.49	29212.9
6510.77	13907.3
4577.48	5760.8
6061.64	16303.6
4398.57	4259.28
6100.79	20349.7
4794.86	4748.81
5784.75	20360.8
5519.78	15343.7
6141.29	12940.7
4622.99	5590.87
4867.6	3533.88
5873.7	5300.5
6093.9	12727.9
4554.84	2955.82
4475.83	6071.28
4765.09	2739.56
4639.73	3809.06
4560.1	6293.56
4543.73	3059.2
5207.27	6924.55
5529.53	18804.1
5238.39	3238.62
6032.43	7389.38
4642.12	4484.49
4916.43	4939.84
5197.37	3803.6
5035.78	4607.77
5018.49	12956.4
4326.78	6296.88
5207.77	4351.67
5396.65	8201.44
9190.6	1839.13
8888.66	2688.8
9550.29	2345.96
8856.18	2187.13
9433.04	2039.43
9738.96	1914.32
9373.14	1996.03
9417.51	2971.57
8616.25	1708.3
10128.2	2569.2
10690	2665.9
9360.23	1827.45
9358.26	3102.14
9364.48	1969.12
10535.2	2930.4
10220.4	2626.36
9766.95	2255.55
11384.9	3596.55
9494.52	2380.01
9501.04	2021.16
8955.75	1836.27
9221.66	1870.6
9140.87	1967.11
9204.22	1914.11
9989.21	2216.31
9021.16	1920.3
9213.28	1796.71
9203.24	1867.63
10305.2	2525.21
10089.6	2351.38
9489.9	2048.61
10473.6	2796.29
9667.62	3319.71
10037.2	2328.89
10200	2202.18
9050.48	1731.74
10500.2	2786.63
10017.1	2562.5
9118.15	1989.58
8682.69	1729.41
9913.1	2112.28
10299.6	2984.57
9741.7	2215.79
8475.16	1763.29
8470.15	1792.42
9546.58	2796.65
9196.77	1907.04
9503.47	2428.07
9285.19	2291.19
10214.2	2426.97
9820.73	2635.92
8388.81	1738.77
8216.56	1650.84
9751.73	2279.09
8484.47	1889.77
9294.76	2000.07
8739.94	1746.18
9917.34	2191.78
8267.99	1642.13
8388.98	1726.51
9289.72	2103.55
9040.89	2441
9922.8	1908.55
9775.04	1967.64
8787.65	1915.61
9778.04	2287.8
9114.91	1923.68
9443.76	1995.94
9869.58	2683.63
9870.07	2465.88
8633.02	1793.82
9136.82	2458.64
9344.24	1972.98
10832.6	3067.07
9550.31	1976.58
10830.8	3107.76
9010.17	2168.23
10105.5	2439.77
9865.35	2158.9
9461.44	1944.31
9438.54	2132.19
9813.01	2132.31
9666.77	2078.87
10671.7	2936.8
9631.34	2193.16
10260.3	2582.17
9433.16	1999.96
9764.61	2288.15
9073.3	1803.54
9054.69	1825.77
8999.99	1798.28
9415.62	1916.94
9377.34	1844.06
9297.26	1956.57
8766.79	1820.55
10288	1920.16
8609.16	1759.95
8495.78	1778.87
9567.23	1904
9862.24	1957.58
9109.69	1794.69
8898.56	1793.69
8702.15	1947.66
9848.72	2003.32
9672.54	1952.22
9838.69	1840.01
9176.09	1782.03
9790.75	2028.67
8976.59	1760.95
9785.29	2160.39
10095.5	1843.47
8813.59	1757.37
9422.58	1788.65
8995.95	1838.77
8887.95	1835.85
9020.62	2533.67
9152.59	1900.06
9603.68	2398.14
9126.42	1874.99
9138.03	1923.32
9908.2	2382.97
9670.96	2397.01
9660.88	2275.12
9458.24	2104.71
8822.7	1856.93
10035.9	2751.05
9015.64	2071.24
10137.9	2240.27
9696.28	2157.61
9376.77	2055.43
9115.18	1928.12
8550.42	1775.81
9607.54	2340.07
9531.71	2849.25
9519.38	2059.28
9321.19	1988.86
9290.65	2015.45
9293.5	2009.79
10165.1	2259.94
9469.75	2162.6
9486.29	1930.82
11490.5	2680.25
9522.44	1901.93
8931.52	1781.02
10711.8	2058.44
9292.32	2102.73
9558.38	1963.85
8864.7	1737.02
9280.37	2078.67
9798.3	2254.99
9433	2128.14
8793.79	1810.53
9814.75	2392.27
9669.16	2186.84
9437.24	2109.49
9407.2	2334.22
8482.41	1684.77
9467.57	1914.4
9187.8	1769.72
9629.74	2163.75
9529.24	1955.32
9435.47	3460.28
9540.62	1991.29
9443.03	2215.18
9507.34	2174.86
8659.31	2044.7
9755.73	2503.64
9037.31	2421.99
9375.67	2024.57
10874.7	1904.52
9077.78	1793.46
9068.16	2136.52
8768.66	1836.23
8891.95	1883.91
9064.45	1857.48
9227.88	1967.99
9110.49	1878.8
8859.55	1908.64
8998.16	2254
8305.72	1841.75
9131.3	1858.12
9346.46	2125.67
9347.85	2163.05
9157.58	1913.9
9291.42	2061.76
9115.58	2084.37
9080.85	2036.05
9420.32	1894.23
10139.4	2939.61
9094.54	1847.65
9455.06	1980.07
9152.33	1847.19
9097.67	2055.88
8996.63	1933.5
9330.88	1873.08
9336.32	2027.92
9041.19	2120.79
8889.19	1829.91
8945.26	2127.07
9262.09	2247.18
8952.08	2584.92
9257.63	1929.46
9146.96	1880.05
9270.01	2225.22
8808.36	3146.11
9327.06	1906.67
8941.93	2900.92
10601.5	2985.3
9665.35	2092.13
8676.25	1693.17
9065.99	2175.55
9884.79	2032.86
8866.52	1873.05
9435.67	2710.05
8915.08	2479.65
9428.52	1958.29
9538.26	1966.26
9125.22	1851.62
9419.81	2181.94
9882.34	2259.63
9566.49	2424.56
9675.75	2383.5
8870.17	1941.63
9469.48	2602.31
8928.24	2225.87
9720.76	2113.44
9437.06	2289.91
10266.3	2693.82
9476.12	1963.13
9550.59	2056.96
12215	3530.01
9116.29	2098.39
9832.17	2398.46
9187.46	2276.82
9559.99	2461.38
9548.45	1937.49
9095.07	1936.01
9037.74	2725.94
8717.62	1718.39
9625.35	2178.67
9045.02	2304
8756.86	1863.11
9994.12	2352.71
9282.31	2042.55
9012.91	2296.59
9125.28	2494.88
9575.93	2315.7
9195.04	1990.35
9232.91	2204.69
9303.45	2281.9
11674.7	3755.67
9146.9	1887.38
9551.3	1990.62
8577.65	1871.75
9609.13	2462.82
8883.8	1948.48
8308.5	1773.84
9506.23	2302.23
9143.56	1911.23
8920.55	1827.44
9587.06	2622.23
9570.27	2183.42
9767.21	2185.9
9827.11	2402.64
8635.85	1889.46
9783.12	3036.3
9229.05	1970.13
9471.37	3130.1
9315.66	3056.85
8581.49	1786.82
8416.95	1804.81
10996.3	3797.16
9387.8	2981.31
9052.01	2648.51
9091.98	2139.64
9499.18	2381.63
10486.5	2836.69
10159.2	2785.34
8942.91	1902.02
3180.8	2751.26
2360.42	3454.88
2814.38	3000.1
3816.5	3238.71
3246.29	3170.09
4186.5	4283.01
2841.35	3367.32
3283.25	4236.32
2881.58	4085.09
3430.85	3680.59
3031.43	5675.58
2708.6	2784.58
2525.26	3373.54
2156.34	2538.92
2556.27	4696.2
2425.56	4848.01
2315.95	2937.35
3204.98	3039.72
2675.7	2693.56
3102.07	3125.76
2735.4	3549.33
2394.18	1900.88
2640.46	3387.18
2372.88	4155.8
2704.3	2899.15
2250.92	2353.7
2475.86	3327.17
3570.29	3590.81
2636.34	2819.81
2481.91	4195.88
2354.97	4296.82
3513.17	2725.15
2432.86	3675.93
2304.85	3280.58
2269.72	2249.27
2263.42	2778.53
2218.44	3034.07
2592.7	3458.77
2888.2	3742.73
3140.3	2985.43
2575.63	3077.43
2775.66	2117.23
3327.88	4657.96
2992.56	3357.45
2579.75	2602.4
3067.55	3628.69
2248.22	2652.03
2902.3	3774.98
2678.3	3009.55
3111.3	3316.51
3997.64	2412.71
2544.73	2320.91
2665.69	2394.81
2354.41	2530.45
2544.23	3962.31
2208.02	3549.83
2863.47	3470.49
2774.76	2521.51
3056.69	3577.99
2710.61	3711.5
3016.24	4533.1
3060.51	3592.98
2838.23	2997.96
2711.09	3343.98
1955.21	2597.66
1891.6	2398.79
2625.66	2816.03
2860.19	4489.88
2747.13	2560.16
2341.46	2490.74
2429.21	2452.63
2718.01	2934.92
2217.46	3461.34
2923.9	3493.52
1957.81	1773.76
2703.52	3481.89
2524.89	2545.43
2837.38	4142.72
2814.98	4372.53
1477.23	2993.82
2444.81	3110.47
2890.9	2838.44
2714.75	2518.58
2189.48	3007.7
2789.76	3105.31
3418.19	2643.56
1468.33	3309.3
2315.15	2070.29
2587.97	3757.25
2851.47	3487.17
1422.47	1131.17
3051.74	3192.62
2495.28	4870.11
2930.01	3179.73
2676.66	2524.78
2878.78	3086.33
3321.29	3534.31
3010.47	3534.11
3579.98	3962.05
2713.85	2489.12
2766.57	5044.02
3001.56	4567.63
2771.86	3402.38
4829.73	4423.58
2545.97	2615.33
3108.93	3149.05
2544.99	4306.91
3233.2	2779.44
2980.46	3098.52
3318.3	3040.05
1999.04	3465.96
2579.13	3146.85
2008.6	1210.26
1852.71	1733.05
2133.44	2603.05
3881.88	4406.73
2595.43	2524.9
2941.09	1858.08
2980.68	3149.53
1853.75	2497.89
2228.17	3424.47
2590.95	2347.72
2381.26	2382.21
2080.54	2128.97
2568.77	4841.47
2188.62	2350.71
1721.23	2073.92
3379.34	5553.33
1835.22	2482.64
2926.73	3701.28
2746.15	3065.34
3029.72	3829.93
2386.86	2523.57
2399.35	3542.8
2454.13	2409.32
2622.65	4007.42
2061.27	3296.61
2330.16	2244.82
3202.55	3356.89
3176.04	3100.73
2266.11	2380.69
2975.68	2579.85
2952.69	4281.79
2824.05	3031.58
2548.28	2290.18
2803.64	2574.84
2097.5	2522.22
2129.11	3256.29
2003.46	2850.59
2563.2	4039.47
3249.16	3751.51
2300.83	3384.11
2408.5	3157.69
2713.59	3370.87
2634.35	3149.11
2694.55	2021.86
2142.97	5178
2496.24	4421.31
2853.64	3511.94
2982.27	3222.41
2766.48	4137.7
2125.47	2717.31
2514.12	3678.84
2605.29	4231.24
2590.19	2584.04
2344.53	2796.62
2528.51	3196.56
2088.59	2582.89
2307.06	3058.26
1841.93	1884.65
1599.58	1642.49
2150.24	3368.69
2240.66	2484.29
2533	2752.75
2392.3	2117.72
2177.36	4046.49
1659.55	1962.33
2899.55	4131.45
2505.7	2627.16
2834.76	3113.45
2083.28	2458.01
2322.99	2660.07
2556.67	3439.81
3062.96	4247.24
2495.81	2925.76
2784.3	3310.5
2768.52	2807.21
2333.57	4044.52
2576.28	4195.38
2356.14	3590.31
2397.86	3509.05
2741.99	3830.96
2830.49	2801.75
2101.32	2839.95
2736.61	3052.78
2442.55	3053.09
2670.01	2735.66
2147.9	3245.86
1127.9	920.061
1925.78	2329.48
2415.38	3322.22
3035.24	3470.1
2873.65	2484.01
2400.43	3869.57
2768.33	2995.34
2118.9	3940.92
2961.06	3235.45
2900.96	2190.56
2497.66	2090.67
3595.68	4708.94
2926.02	4154.4
2613.68	3033.34
2315.27	2802.46
2261.59	2928.97
2748.55	2595.59
3038.21	1930.31
2067.34	1624.22
2968.48	2931
4219.87	5131.79
2332.68	3047.11
2308.75	3683.07
2587.28	3645.67
2967.31	3013.52
2838.57	3673.75
3021.26	2559.05
2683.99	3851.96
2451.25	2337.9
3171.01	5412.21
2702.36	2808.96
2900.8	3883.14
2875.91	2959.13
2628.39	3752.88
2501.94	3209.66
2649.58	1988.66
2415.03	3263.63
2528.99	4382.6
2447.99	3135.28
2709.36	3970.81
2269.36	1981.8
2760.3	4238.39
2518.51	3944.8
2903.43	1720.26
3102.68	3414.31
3729.87	3291.54
3416.57	3677.56
2483.33	2985.69
2923.7	3591.18
2375.79	2590.79
2442.18	2779.12
2946.05	4075.03
2162.53	2440.94
2814.29	3174.54
2286.92	3116.03
2451.12	4176.5
4031.21	4512.45
3428.21	3364.68
2757.06	2494.55
2813.92	3764.73
4089.34	4998.06
2665.51	3197.41
2415.99	1760.71
2564.16	2938.84
2430.58	3074.45
2858.26	3036.17
2724.25	3456.29
2065.11	2136.43
2270.52	3593.1
1778.54	1650.17
2141.45	3686.27
2643.81	2765.15
2830.73	3901.21
2470.89	2796.44
3757.15	3794.52
2826.48	3265.57
3868.49	3662.32
3455.8	4787.57
2009.97	2131.41
2543.3	2924.13
3431.51	3000.23
2851.28	2565.43
2889.55	3565.19
2137.62	2967.47
2983.91	3170.72
2498.93	3199.21
2422.09	1936.45
2983.46	2873.87
2160.3	4174.54
2090.3	3248.47
2432.75	2243.56
3357.48	2688.58
3094.02	3252.3
3292.1	3815.2
2767.21	3790.36
2836.3	2483.88
3303.25	2951.11
1900.25	2161.64
2419.24	2765.82
2589.92	3103.35
2427.18	3235.84
2878.25	3233.26
2737.61	2793.13
3037.13	3703.26
2671.08	3607.49
2665.56	2785.24
2624.34	3348.73
2796.7	3112.3
2967.63	3386.91
2300.67	4059.73
2816.94	2750.93
2541.2	3664.28
2737.03	3856.88
2504.46	3257.4
2253.33	2577.73
2987.47	3726.84
2830.1	2335.8
2379.67	3332.92
2298.41	2925.32
2021.05	3890.19
2540.29	2771.28
2226.42	2562.79
2316.62	2481.86
2636.93	3187.2
2684.8	2686.34
2603.7	2886.3
2514.94	3962.03
2966.37	3480.99
2584.39	3088.89
2280.56	3628.64
2867.98	2870.78
2828.1	2853.42
2419.98	2931.28
2704.75	3198.96
3506.07	3650.59
3281.78	2784.19
2627.6	2423.15
2940.89	2560.68
2846.95	2805.54
2452.6	4861.87
2973.97	2661.99
2896.79	4536.76
2247.4	4003.85
2869.19	2642.01
2706.48	2738.21
2542.86	2375.72
2708.05	3299.87
2664.73	2783.59
2583.99	2127.5
3105.45	3213.55
2987.38	2240.33
3085.66	2965.43
2647.99	3973.92
2743.61	2962.23
2383.32	3267.63
2971.32	4290.57
2924.19	3272.63
3317.5	3243.09
3354.47	2802.57
2361.66	2685.86
2656.42	2245.98
2560.34	1998.32
2477.72	2385.14
1962.59	2389.15
2705.77	3634.62
2704.15	3879.64
3107.53	4608.8
2595.56	4619.56
2615.64	3099.29
2408.36	3935.72
2754.35	2449.11
3037.76	2993.2
2426.12	1980.01
2802.96	3043.19
2479.59	3857.05
3284.82	3267.41
2767.12	4002.25
2300.06	2027.31
2471.26	2781.56
2438.54	4672.57
2833.25	3920.93
2878.84	4083.55
2947.16	3310.03
2458.24	3000.83
3026.99	3517.05
2564.28	3408.77
3316.77	3330
2236.41	3246.81
2559.55	4687.41
3032.3	2676.14
2446	2751.58
2623.45	2533.24
2532.45	3322.55
2390.2	2007.08
2863.1	3128.65
2434.25	4624.05
3049.92	2575.33
2953.93	4739.48
2808.4	3547.68
3093.76	4408.8
2334.52	3956.14
2773.6	3827.38
3568.69	3548.56
2326.04	2187.75
2977.2	3385.45
2613.46	2681.02
2316.66	2929.84
2824.84	2748.23
2162.07	5610.25
3351.14	3512.34
2677.48	3125.05
2553.43	2417.09
3171.47	3646.25
2911.06	2591.59
2865.2	2946.58
3179.91	1965
2841.58	3053.24
2925.82	3240.45
2422.1	2966.85
3034.93	2807.09
3007.2	3024.22
2440.41	3404.58
3002.31	3253.17
2425.23	2903.74
3897.01	3436.75
2861.21	3055.67
2843.89	2520.13
3217.14	3953.57
3104.3	3391.93
2541.23	2830.39
2850.17	3634.1
3400.2	3038.64
2720.05	3111.3
2808.79	3425.48
3265.39	2784.17
3044.16	2806.64
3656.21	3975.7
2468.9	2255.48
3438.5	2920.97
3792.8	3923.56
2761.2	3225.19
3208.03	2665.77
3318.35	2486.1
2649.96	3578.3
2427.26	4389.49
2421.75	3179.02
2876.81	4611.91
3166.15	3014.66
2934.16	4055.19
3126.38	3661.24
3057.98	4013.21
3458.49	3566.12
3330.86	2658.67
3318.33	3828.03
3290.93	2054.86
2994.86	4011.78
3191.87	4366.47
3336.14	3919.05
3208.4	4495.83
2517.36	2316.84
2977.65	3861.35
3213.33	3101.33
3009.7	3935.71
3163.48	2997.1
2684.7	3594.71
2449.25	3444.01
3020.36	4109.32
3000.73	3123.63
2772.29	3762.16
2744.4	2895.69
2821.05	3687.56
3174.37	3527.28
2500.58	3433.7
3221.93	3182.79
3563.39	3358.09
3007.23	3273.24
3243.53	3253.9
2813.97	3152.4
2878.26	3747.41
2281.22	3028.55
3075.83	4438.13
3320.02	3885.08
2653.85	4346.96
3385.54	3334.21
2376.88	2370.05
2808.77	2553.76
2849.06	3200.26
2908.77	3130.03
3126.43	4146.38
2351.93	4129.82
2696.77	2425.05
2966.12	4801.67
2657.83	2190.6
2121.85	4362.55
2234.59	3129.17
2583.92	4076.64
3498.94	5108.14
3597.67	2604.69
2266.75	3109.52
2309.17	3768.49
2383.69	5416.52
3348.43	5658.78
3233.2	4611.2
2996.78	4487.32
3341.85	4468.1
3628.6	5259.91
3200.92	4552.6
2622.5	3128.61
3274.11	3457.05
2432.09	3470.87
2385.77	4776.82
2974.3	2745.51
2728.57	3663.75
2556.11	3712.47
2853.36	3230.95
2746.97	2608.05
3171.95	3145.24
2796.21	2472.27
2744.66	3990.95
6768.5	3956.32
2130.33	2017.39
2607.17	2719.3
2975.24	4560.04
3045.23	3546.44
2499.84	2636.03
2679.36	3137.24
2980.22	2372.37
2830.25	3394.94
2963.48	5581.85
2884.04	3077.36
2768.23	3130.3
2785.83	3898.58
3118.76	4143.62
2932.23	3703.57
2624.76	3380.23
2586.56	3979.19
4233.11	4865.58
2627.76	3630.08
2807.15	3644.23
2872.13	3186.04
2694.26	3965.51
2332.91	3251.52
2869.21	5298.91
2831.33	5279.32
3319.53	4566.78
2548.28	3901.28
2550.26	4424.21
2887.58	4249.95
2862.62	4735.49
2631.88	3035.89
3473.6	3483.96
3088.42	5250.81
2792.2	3570.91
2802.85	2781.93
3044.57	3454.16
2651.59	4201.98
3491.03	3081.13
2557.95	4086.1
2528.31	3181.68
2568.21	4005.37
3142.43	3627.12
2692.01	4220.4
2706.58	3649.96
3129.54	2344.05
3058.03	4549.3
4084.04	3168.52
2765.17	3438.79
2543.55	4570.18
3195.66	3808.73
2632.36	3669.85
3420.09	3417.48
3258.53	4511.36
2460.45	3968.02
2413.98	3733.51
3308.99	4336.2
2409.8	3311.74
2377.86	4225.03
2947.36	4448.43
3248.14	4134.47
2582.63	3287.38
2502.31	3730.48
2677.63	4442.95
3082.89	4365.23
2478.89	5856.08
2817.54	5224.58
2907.52	4255.88
2816.11	4673.1
3680.06	4113.88
2675.53	3052.79
2660.41	3781.32
2658.5	4086.41
2810.65	2863.05
3672.58	3677.42
2554.89	3766.49
2860.05	3618.19
2967.19	5083.42
2994.01	5088.58
2788.82	3236.2
2526.64	3373.02
2651.23	3737.46
2800.42	3573.28
2330.31	3083.25
2687.26	3539.63
3516.37	4282.87
3105.96	5606.95
2547.43	4003.16
2943.19	4071.03
2570.05	4432.24
2314.21	2630.24
2419.5	3906.92
2344.04	3865.96
2700.45	3861.3
2251.88	4040.55
3054.51	3802.83
2958.25	3725.64
2584.03	2763.37
2195.92	3266.66
2667.53	5123.29
2354.04	3692.23
2336.56	3589.81
2524.16	3867.35
2046.65	3883.16
2235.77	4091.45
2628.94	4342.46
3380.59	2948
2164.76	2506.23
2396.51	3241.65
2487.26	3439.11
2349.23	3307.09
2733.37	4410.55
2508.91	2521.76
2398.78	4669.33
2663.59	3706.59
3361.45	2927.56
4297.58	4279.44
3039.84	3084.34
3307.56	2842.66
2976.05	2601.67
3406.83	2814.29
3042.16	5156.15
3122.4	2715.95
2180.57	4374.5
2920.14	6183.01
2913.62	2881.25
2382.66	4334.55
2374.34	2707.14
2794.5	4149.24
2332.4	3320.35
2873.01	2316.58
2674.74	3644.26
2371.04	2160.1
2784.14	3421.07
2414.12	4549.79
3698.56	3705.69
2958.15	4131.47
2262.59	4886.55
2209.69	3596.61
2269.21	2471.07
2160.89	3161.5
2367.33	2837.74
2259.05	4038.55
2716.91	3292.16
1886.65	3705.07
2479.41	3209.64
2702.01	5166.19
2361.26	4118.51
2946.05	2691.55
2575.92	3829.05
2197.59	3628.35
2626.42	2469.63
4225.57	5544.75
2044.24	2823.61
2461.25	3112.01
2955.68	2950.01
4378.88	8086.49
3124.42	2724
2491.35	2453.21
2420.8	3587.11
2351.5	2934.5
2209.75	2788.89
2314.81	2312.5
2944.8	2594.58
3298.13	4342.61
2770.04	5158.55
2149.9	2951.2
2570.24	3998.74
2970.61	3267.13
2453.46	4933.02
2333.73	3213.59
2280.36	8248.27
3167.78	4392.4
2574.96	3613.72
2790.93	3331.18
2391.76	3662.68
2997.93	4330.77
2298.85	4680.13
2890.66	4063.9
2385.25	2887.59
2268.33	3547.91
2365.29	4043.08
2720.59	3462.67
2551.68	2899.14
2440.52	6111.3
2924.96	5122.24
2718.33	4793.94
2878.02	2789.33
2318.48	3726.08
2408.46	3574.52
3154.32	4701.46
2824.11	3992.75
2291.3	5760.7
2207.55	7197.99
2878.12	2229.39
2444.68	2391.99
2198.4	3213.4
2599.46	6331.87
3058.42	2442.63
2499.32	3250.52
3195.4	4201.62
2540.03	7035.15
2289.3	2464.26
2538.53	4804.21
2450.07	2607.25
2832.64	4697.78
2381.89	10220.6
2812.5	3523.68
2600.45	3982.59
2488.62	9176.99
2472.2	7764.14
2263.27	7832.69
2791.03	5353.91
2171.92	9948.13
2479.45	5978.98
2997.78	4199.93
2337.61	6730.84
2388.07	8705.79
2705.23	4199.69
2277.88	3895.74
2606.07	3953.94
2645.83	6830.03
2361.24	3873.29
2399.49	8345.5
2457.75	2611.83
2247.88	3555.35
2572.81	8194.02
5054.15	3107.67
2573.55	9279.13
2278.18	2973.01
2630.3	3458.34
2330.47	4203.73
2330.99	9459.89
2685.71	2983.1
2508.83	8418.1
2747.62	3840.51
2245.81	3912.67
2338.85	3131.37
2505.7	3266.98
2649.82	8971
2437.22	3995.32
2679.01	4943.28
2430.37	3553.9
2389.05	3257.14
2577.09	5095.31
2232.36	1967.89
2847.61	4545.74
2529.55	4580.3
2932.14	5186.41
2865.96	4525.35
2305.77	3923.13
2444.28	3995.43
2708.99	4456.69
2386.45	7788.68
2233.23	2891.36
2189.56	2446.47
2207.13	5319.27
2946.69	2859.13
2845.8	2813.73
2758.65	7064.88
2433.76	4649.12
3441.15	3252.93
3285.84	5043.02
2779.07	2735.52
2439.4	3839.23
3095.43	4264.39
2819.16	5431.44
2048.07	1719.66
3463.4	4747.85
2944.07	3569.38
2787.89	6660.64
2717.51	4821.01
2444.34	3046.16
2822.24	3227.18
2894.6	3075.07
3258.66	4761.01
2421.13	6739.53
2545.14	5078.73
2308.14	6742.05
2292.69	4161.03
3394.57	5537.42
2994.02	2702.39
3329.37	3282.89
1934.09	3507.06
2867.87	5711.66
3115.26	4349.57
2764.38	4192.31
3976.06	4610.21
2485.12	4059.53
2390.86	1932.08
2118.32	3732.15
2715.97	5660.24
2783.54	4947.61
3070.91	3469.01
3364.25	3195.47
2663.98	4820
1911.1	2025.65
2389.69	1889.44
2549.78	3072.79
2735.3	2423.84
2451.67	2652.73
2920.08	5332.06
2912.96	3933.83
2474.59	3424.86
2176.39	2770.8
2827.38	3727.12
2708.98	6618.17
2187.14	1657.96
2226.96	2406.49
2771.93	3756.73
2618.75	6604.4
3314.6	4180.79
2914.28	2185.8
2104.14	2925.99
2517.33	4727.56
2450.92	5015.74
3477.9	2935.69
2317.68	2209.47
2668.67	6430.76
2797.32	6364.98
1873.45	1597.24
2867.81	2357.25
2085.23	2030.08
2618.81	6449.48
2129.86	1835.37
3006.88	3110.8
2351.97	3098.09
3113.69	4662.44
3012.91	4594.09
2979.04	2893.21
3175.29	3250.81
2676.16	5429.4
2582.23	4399.85
4024.63	2470.91
3415.12	3034.09
3368.59	4449.31
3162.25	2858.83
3289.49	3189.58
3128.47	1722.17
3191.48	2894.47
3258.83	3316.32
3513.17	3020.62
2284.98	4675.56
3184.37	3154.77
3346.57	6029.48
3247.19	5040.48
2802.94	4224.96
3602.72	3175.91
2725.88	4198.26
3304.94	3689.07
3046.31	2770.45
3214.32	3336.21
3269.22	5233.18
3259.08	2842.52
3641	3439.41
3373.21	2982.79
3333.16	3304.87
2173.33	2629.76
3365.92	3975.64
2889.71	5870.21
3245.71	4130.97
3106.8	3856.2
3553.2	4487.5
3205.35	3638.43
3587.99	3577.57
3088.79	3585
2103.92	4884.17
3650.82	2519.5
2092.37	4948.62
3042.99	3347.21
3335.83	4402.29
3225.97	3211.09
3171.03	2727.29
3104.98	3242.73
2011.98	5229.94
3141.16	4016.17
3281.22	3102.71
3379.12	3776.89
3193.25	3482.69
2010.91	4797.85
2511.18	3514.5
3294.59	3870.1
2822.41	3485.46
2914.79	3071.18
5194.24	3599.16
2493.96	2535.51
3028.78	3147.95
2708.99	3280.1
3439.59	3620.3
2807.01	4760.6
2767.58	2953.49
3091.03	4876.89
3179.5	3660.02
3612.96	2815.53
3575.54	3068.02
4064.75	3348.56
2279.59	3715.37
3161.68	2983.32
3243.22	4380.86
3051.62	2348.89
3122.71	3961.61
3062.91	3544.5
2591.45	3968.17
2960.47	4653.16
3694.51	3295.23
3472.29	3526.09
3291.31	3622.99
3143.96	3562.11
2364.33	2821.38
2725.59	3773.67
3512.18	3528.07
2444.64	4272.88
3109.47	4686.51
2930.31	3829.45
3239.93	3164.18
2705.58	4338.46
3733.29	2507.9
3041.27	1805.92
2773.69	2624.4
3257.3	6318.36
2810.87	4510.64
3082.75	3131.39
3535.87	2439.53
2768.74	5663.13
3746.35	3379.33
3728.52	2975.08
2471.24	4222.86
2709.3	1796.86
3723.74	4282.4
2648.29	4047.17
3029.9	2286.97
2433.52	3636.79
3274.61	3297.69
2333.47	4682.07
2768.89	4152.19
2973.06	2603.81
5159.77	3248.37
3652.01	3508.53
3442.19	3090.37
7724.13	2944.21
2560.68	3260.24
2516.63	4587.73
3558.48	3232.8
2990.8	5291.14
2865.85	2733.41
4397.15	3126.66
2607.25	2303.51
2661.29	3509.12
4748.6	4354.27
3364.47	3569.07
4308.95	3477.74
2463.59	3087.14
3439.51	3139.69
3455.38	3623.71
3339.26	3991.18
4646.31	4637.58
3092.8	3930.39
2888.52	4381.18
2522.44	3408.63
5075.4	2584.23
2888.24	2264.83
2592.37	2666.95
3556.89	4350.27
7165.47	2022.41
3539.25	3816.58
3237.38	4346.48
3328.86	3921.45
3111.32	3725.09
2772.41	4547.37
2412.08	4010.38
2446.93	4099.41
3563.59	3756.84
3431.67	3847.24
3124.11	4173.79
6296.19	2997.6
2666.64	2298.69
3355.25	3833.66
3473.92	4728.59
3395.38	4050.99
3321.33	4409.5
6342.32	2649.13
3411.15	4085.22
3020.11	4028.75
2460.69	2128.23
3254.68	3598.95
3092.83	4631.87
2940.04	3615.03
6602.6	2864.55
2335.92	2041.76
2908.81	3504.66
3007.14	4356.39
2832.4	3699.69
3091.53	2779.7
5689.53	5459.31
3337.75	3869.74
5288.7	4553.88
2795.37	2272.23
3170.58	4128.2
3294.52	4346.46
3302.84	3738.76
4978.56	4588.83
4325.53	5652.95
5799.09	4122.58
3033.9	4163.24
3544.16	3843.95
3662.47	2896.95
3051.98	4985.41
3209.83	3223.1
2952.34	3552.68
3311.99	4422.13
6795.43	2641.27
2616.83	2046.19
6457.18	3870.89
6838.72	4880.7
2753.27	3191.7
3222.38	3718.78
2182.97	4345.19
3558.24	3165.39
3173.65	3078.51
3795.09	3060.69
2878.64	3751.96
2981.74	4765.32
2038.54	4266.1
6797.96	2885.83
3019.86	4360.99
3193.04	5881.38
4739.75	4151.52
8658.93	2973.44
2782.44	5716.83
2954.47	3397.02
3491.03	3067.56
3265.85	4576.24
4010.22	4247.5
3170.48	4152.06
4779.42	3772.76
3055.53	4797.74
3037.42	4474.47
3411.49	3462.84
3128.3	6383.19
2768.69	5067
3150.9	4090.67
3930.38	4312.65
2849.49	3686.12
2610.52	2493.1
3117.61	2482.85
4404.38	2857.18
6740.55	3238.43
5254.95	4667.98
3076.44	3820.45
3349.21	5254.37
4864.69	3208.26
3283.44	3540.11
2768.12	2474.89
3877.38	2437.99
3150.52	3985.62
3254.52	5158.71
2858.83	4464.56
3799.31	3124.11
6443.54	4046.48
3220.82	3969.31
3282.85	2881.05
3314.72	4363.76
3394.83	3628.73
2891.12	4108.66
2412.48	4283.61
3805.44	4494.6
4956.89	2968.38
2789.48	4178.87
3317.07	3674.86
5281.52	2025.28
3165.22	4001.2
3147.36	2661.61
4874.02	4516.09
3102.64	4796.17
3108.2	4975.28
2945.85	2638.15
3449.89	4277.81
3614.42	5278.69
3152.59	3541.22
2367.73	5269.76
8985.66	2245.94
2967.61	3925.4
4235.68	4106.05
3120.62	3473.27
3202.61	5287.19
3346.38	3942.15
3633.55	4127.97
4282.99	2094.69
2790.65	3230.79
6951.28	2151.55
5175.02	2238.56
3069.29	5795.87
7454.95	2683.25
7121.66	2136.71
3241.45	3689.01
3451.74	2928.2
3042.8	5961.53
3579.6	6868.29
3224.71	2796.28
2790.98	5502.78
4233.07	4463.16
3017.9	2194.8
4004.36	4053.3
7245.34	1726.37
3253.2	5557.26
2864.56	2531.67
2691.73	3797.41
3423.6	1922.78
6666.53	4087.18
7449.57	2644.5
4795.39	4431.42
3857.25	3585.65
2997.42	3604.79
3840.44	3748.66
4872.14	2086.7
4704.32	3457.64
3003.3	3270.38
5809.81	3353.49
3519.9	5635.98
4808.02	2333.49
3010.92	1782.54
4652.05	2645.59
7803.98	3807.61
5123.54	2634.66
5284.91	2126.36
3782.71	4182.27
2548.08	2680.55
3176.55	3037.37
3524.61	2390.35
2898.72	4093.16
6583.8	2949.57
3008.81	6170.8
2838.5	5862.95
3957.57	6750.82
2742.42	2113.82
4236	3357
2415.92	3119
3276.88	5155.29
2839.53	2237.94
8218.89	2468.89
3757.89	3591.91
6345.46	3209.23
6004.81	2499.23
6271.15	2219.18
3064.92	5167.52
2942.95	6580.88
6674.24	2171.63
4409.64	3833.44
7965.62	2578.41
2865.95	3855.69
2765.76	4399.89
3150.93	3748.61
4286.99	5065.63
5650.78	3485.18
2935.02	5051.18
3046.4	2801.51
7652.41	1804.52
5797.3	2553.46
8104.99	4080.06
2912.57	2971.82
2506.78	2663.62
3086.04	3392.69
2956.48	8268.32
2512.8	3107.54
7276.13	1859.02
3281.13	2700.04
2596.03	6121.06
6894.62	3092.67
5472.46	3892.48
3148.06	9052.59
5474.53	3309.11
2828.98	5259.4
3091.88	6818.59
5296.18	5486.39
5706.46	1726.91
7075.25	3226
9724.16	3283.32
5643.68	4280.32
7286.15	1996.78
2735.57	5854.01
6100.71	3612.57
2800.07	2974.25
9293.87	2105.01
3021.69	6697.94
3543.23	7775.73
2608.29	3911.05
2780.36	4805.62
2490.72	4863.84
3860.29	4339.05
3383.41	3809.9
2380.56	3515.04
6276.15	3361.82
6672.91	2507.35
4150.39	3179.98
6445.42	2471.87
7781.02	3145.85
7436.17	2447.84
2788.69	3296.3
2686.18	1828.11
7327	2403.46
1882.9	3219.06
3320.4	3644.4
8722.28	3304.88
2600.43	2413.09
6844.64	2073.8
3145.94	4789.62
2781.17	4163.87
3031.78	4548.87
7767.38	4362.87
3207.37	2682.08
2512.85	3968.26
2706.03	2304.46
6357.31	2643.81
2422.97	5367.52
3945.87	4369.24
2470.86	2755.43
5611.97	1604.23
5489.86	2661.09
2649.73	3952.65
6701.37	4087.36
6270.1	2684.33
2241.1	2264.44
6705.42	3611.87
3276.35	2751.85
6454.87	4111.18
3248.62	2879.97
2899.3	3325.51
2683.77	5891.22
2527.34	4397.74
4873.08	1970.43
7399.97	2497.78
2515.75	4361.23
2782.94	4801.09
4909.43	2831.05
6426.91	2718.99
6969.07	3118.95
2690.64	3161.38
3684.73	5709.03
3122.59	4845.12
2593.7	4843.76
3156.64	6102.15
2949.14	2214.92
1914.13	13068.7
8742.99	2286.71
2979.51	2887.96
6691.07	2863.51
3691.35	6297.76
2471.24	3177.87
5804.71	2522.72
5601.23	4728.15
2735.54	4269.48
2418.17	3527.64
2444.99	6627.35
2684	3573.42
4796.67	4479.24
3977.3	5756.39
4815.3	2817.67
3453	3142.53
3497.21	5117.06
3130.47	2545.21
2514.66	2827.24
7755.19	2115.59
2702.93	3059.4
4662.47	2586.87
6138.03	5016.46
2610.7	2204.8
2635.39	5041.74
3285.62	3870.84
7404.81	4183.06
4657.45	3573.64
2297.97	3333.87
6211.52	4724.76
5622.31	3029.41
4697.6	3817.69
6889.26	2326.75
6841.02	3898.02
3034.68	4087.07
3045.64	4156.31
5475.46	4724
2334.33	5717.64
4966.01	2876.42
8248.26	3801.41
8347.46	3359.8
7087.58	2141.45
4684.32	2851.11
6846.48	4345.96
2570.04	2733.18
5761.18	2894
3699.8	5315.02
7608.27	5030.52
2987.16	3491.32
7518.3	1989.95
6091.04	2545.74
9686.11	3069.07
2479.77	2976.82
6194.26	2646.15
3932.44	1808.2
2624.84	2189.05
2858.23	5880.55
5751.05	3564.29
2534.66	6213.23
7350.54	5801.89
6192.74	3127.82
7350.36	2541.76
2766	4091.14
3022.43	7661.41
3768.21	2912.4
2174.63	2305.94
9537.8	2551.17
2328.73	4024.83
3710.94	2433.06
4717.29	2451.78
7968.23	1937.48
6155.78	1707.54
3298.79	2581.71
8334.39	3909.96
8721.89	2671.88
3001.78	2113.15
5497.19	3820.11
4980.8	4581.38
2220.18	4684.66
5159.21	2976.79
6005.22	2829.09
2912.35	2430.44
5382.44	3065.97
5770.26	3873.33
2225.47	4640.13
3172.78	2468.68
2744.48	3517.23
2437.22	5434.59
7884.49	3044.39
4521.38	2836.74
5780.01	2682.09
2467.56	2144.45
2629.31	4114.74
2426.27	5167.65
5933.79	2583.66
4728.8	3416.85
2226.83	3265.53
4745.77	5840.87
2773.14	3598.42
3626.18	4249.3
6138.17	1706.04
7195.69	2390.19
7208.04	2738.13
5585.63	3044.25
4298.42	3326.36
2127.8	3834.72
2247.62	2171.22
4126.43	3126.98
3316.66	2647.68
3207.49	3571.36
5771.68	3332.68
2886.09	4328.65
2321.86	2994.91
4586.63	1626.79
3021	6201.21
5947.41	2990.84
3454.2	2217.61
6017.56	2638.7
2766.8	4912.47
3135.12	5803.41
2710.53	2428.12
2706.68	5481.81
6672.92	4169.48
4774.17	2731.34
5190.61	3546.31
4546.98	4411.62
2837.34	4160.22
3678.4	3220.15
4256.71	4481.45
3320.68	4727
7694.32	3732.07
4654.95	4389
5427.9	3560.94
2416.21	3731.69
2629.02	4727.14
4887.83	2239.75
3949.06	5230.3
3480.72	5972.74
6660.14	2719.54
3989.67	5491.46
2503.15	2057.06
5215.98	2383.39
4927.24	5626.46
2656.84	4907.56
2423.71	3523.75
2934.54	4619.92
3471.28	4387.98
3947.8	2279.34
4675.05	3668.61
2723.72	4243.06
4302.49	8654.09
5036.54	3850.79
2168.34	1667.59
3064.06	6505.88
5362.59	2609.25
7492.74	6764.88
2128.25	4225.84
2594.27	4245.65
3915.5	4651.37
2936.38	4929.29
7109.08	3896.96
2542.53	4341.59
2224.57	4491.38
2759.1	4378.34
3545.52	2057.89
3474.15	3347.53
2863.18	3211.6
2565.09	6292.81
3035.55	6887.26
2889.31	2211.87
6187.87	4746.66
8337.18	2223.38
5341.87	1954.01
2791.64	5533.36
5030.86	3160.54
2464.71	5193.48
4476.23	5302.78
7199.66	4843.96
2512.12	3039.33
2826.44	5672.57
5182.69	6734.31
3941.96	3317.1
2704.29	4443.06
3092.35	4344.48
3300.3	2550.24
2549.62	3147.89
3881.32	3185.67
3178.52	6805.66
6430.13	3518.22
2387.96	4533.18
2038.75	1947.93
2698.34	2174.4
2883.8	5975.19
2834.37	2251.96
4654.61	6905.42
2824.71	3841.71
3079.69	2232.72
1915.79	1854.67
2851.42	6232.51
2928.58	5345.21
3018	2458.09
3387.87	4335.13
3974.69	3335.46
3001.62	3463.41
2560.41	3364.91
2795.09	5773.95
2852.16	3659.74
2650.36	5131.36
3244.43	5844.51
2808.85	3607.41
2943.24	4779.93
2298.3	5756.58
3247.66	5971.33
1406.25	1048.65
3366.44	4300.9
3072.93	4221.14
2744.22	7745.3
3585.26	2447.86
2740.73	2268.53
3307.59	7966.6
3329.74	3071.53
2623.48	10357.1
2991.78	4820.74
3157.04	2387.09
2154.88	2781.72
2391.75	4469.14
2615.57	2149.2
2829.86	3711.28
2995.96	4927.04
3294.38	8715.22
3554.63	6973
3157.45	2934.62
2368.87	4339.07
3114.43	2759.57
2875.06	10014.8
3011.04	2752.33
2966.64	7338.48
3259.42	2874.02
2577.27	1981.85
1972.54	7497.55
3049.06	5876.29
2532.03	3589.69
3122.92	6421.68
2788.54	6828.78
2463.92	5073.18
2351.26	3336.6
3066.85	3786.87
3994.59	3722.42
2167.91	3265.09
3095.53	3642.79
2371.27	3657.79
2976.3	3087.25
3384.49	1969.36
3103.92	6939.21
2447.85	4386.22
3097.8	2258.24
3579.91	3185.87
2491.44	6923.59
3514.92	2364.85
2719.3	8060.2
3219.95	2600.28
2568.28	3112.94
2305.21	6213.47
2725.41	10032.5
3053.07	2921.75
2404.62	3994.61
2846.11	4035.22
3618.65	3325.41
3259.43	10303.1
2879.95	6036.33
2134.08	3824.17
3396.02	4484.2
2751.26	3582.99
3147.16	3692.97
2957.73	6026.83
3298.63	6045.52
3185.62	7123.03
2441.24	5722.49
3105.66	6542.69
3566.65	3603.54
3053.75	3073.99
3087.69	2402.79
2997.45	5025.68
2490.97	6255.92
3100.33	5036.25
3479.22	2874.18
2708.13	3856.09
2598.48	2121.96
2263.49	1969.51
2497.56	3390.79
2672.87	5849.64
2834.98	2467.02
3085.92	5437.75
2211.91	5070.84
2310.05	2452.05
2508.28	6349.04
2903.38	7127.15
2837.47	3328.81
2555.09	3193.27
2311.61	7187.93
2718.32	6040.11
3043.51	3974.64
2481.1	6997.62
2214.97	2260.56
3223.37	2678.08
2044.17	3911.78
3583.02	4099.7
2874.11	6844.6
2902.99	2477.19
2753.8	3677.78
3345.91	2832.49
2351.22	5842.53
3851.93	7833
2086.19	1837.94
2001.94	1969.95
2420.59	4582.44
2178.7	4038.58
2300.07	4770.17
2807.33	5371.51
2541.01	2920.42
2521.83	4708.95
2816.46	5547.08
2519.87	3439.62
2254.23	9191.97
2922.94	3614.09
3034.16	6540.15
2693.42	7722
2739.11	3207.22
2349.92	5976.44
2752.68	3810.19
3296.49	2253.39
2121.47	3130.59
2756.46	4077.01
2994.66	2603.66
2332.85	4422.7
2889.8	2737.63
2316.26	4310.3
2501.69	2715.41
7180.52	4545.51
2869.11	3295.4
8037.27	3646.42
3042.99	2400.78
2315.82	3475.92
2736.84	3710.43
2651.73	4085.46
3328.44	2826.59
2960.49	3641.42
2630.63	2935
6005.85	5573.36
2256.89	4221.22
2936.34	5572.46
4346.33	6948.23
2818.04	2665.61
2664.54	4926.82
2230.91	3581.16
2168.69	2069.69
2766.51	4926.11
2481.4	3915.42
2457.68	3757.38
2684.7	2146.05
2384.74	11450.7
5827.11	9175.05
3089.89	2523.07
3766.14	3126.01
2134.13	6781.01
2324.32	2540.77
2185.9	4846.47
6332.33	6023.17
3009.38	2991.67
2918.34	3965.88
2220.88	2794.06
2678	4626.56
2615.49	4721.3
2482.5	5450.48
2203.12	5129.95
6318.1	2825.04
2454.47	3934.12
3002.52	8956.38
[truncated: 2,368 more rows]

## Sheet: Fig.1L
	CK5 High	CK5 Low
HER2 High	26.0989	73.9011
HER2 Low	73.935	26.065

[truncated: 80 more sheets: Fig. 2A, Fig. 2C, Fig. 2D, Fig. 2F, Fig.2G, Fig. 2H, Fig.2I, Fig.2J, Fig. 2K, Fig. 2L, Fig. 2M, Fig. 3A, Fig.3B, Fig. 3C, Fig. 3E, Fig. 3F, Fig. 3G, Fig. 3H, Fig.4A, Fig.4B …]
